# Supplementary material for: Gene annotation errors are common in the mammalian mitochondrial genomes database
Source: BMC Genomics. 2019 Jan 22;20:73. doi: 10.1186/s12864-019-5447-1 (PMC6341679; doi:10.1186/s12864-019-5447-1)
Supplement: Supplementary file 1 — Table S1. Analysis of gene arrangements of 304 mammalian mitochondrial genome. Gene arrangements of the mammalian species compared in this analysis as annotated at NCBI with Reference IDs shown for each. The numeral in parentheses indicates the number of species belonging to each group. Each gene is assigned a number 1–37 at the top of the Table which is then used to describe the annotated gene arrangement for each species. Each gene is transcribed left-to-right as shown except for those with a minus (−) symbol to indicate opposite orientation. The arrangement shared by all three monotreme and human mitochondrial genomes has long been inferred to be the ancestral condition for mammals. Highlighting indicates all deviations from that ancestral arrangement according to the NCBI sequence records, with green being confirmed by this work, red being errors of gene arrangement according to our analysis, brown being errors of gene boundary annotation according to our observation, orange being a failure to annotate a gene that we determined to be present, and gray being a gene missing wholly or in large part because the sequence is not present in the file. trnY for Aotus nancymaae, colored red here, is also in error for gene boundary errors. 1Extinct species. (XLSX 62 kb) [file 12864_2019_5447_MOESM1_ESM.xlsx]

## Sheet: NCBI gene arrangements
					trnF	rrnS	trnV	rrnL	trnL	nad1	trnI	trnQ	trnM	nad2	trnW	trnA	trnN	trnC	trnY	cox1	trnS	trnD	cox2	trnK	atp8	atp6	cox3	trnG	nad3	trnR	nad4L	nad4	trnH	trnS	trnL	nad5	nad6	trnE	cob	trnT	trnP
					1	2	3	4	5	6	7	8	9	10	11	12	13	14	15	16	17	18	19	20	21	22	23	24	25	26	27	28	29	30	31	32	33	34	35	36	37
Major taxa			Species	NCBI Ref ID
Monotremata (3)			Ornithorhynchus anatinus	NC_000891	1	2	3	4	5	6	7	-8	9	10	11	-12	-13	-14	-15	16	-17	18	19	20	21	22	23	24	25	26	27	28	29	30	31	32	-33	-34	35	36	-37
			Tachyglossus aculeatus	NC_003321	1	2	3	4	5	6	7	-8	9	10	11	-12	-13	-14	-15	16	-17	18	19	20	21	22	23	24	25	26	27	28	29	30	31	32	-33	-34	35	36	-37
			Zaglossus bruijni	NC_006364	1	2	3	4	5	6	7	-8	9	10	11	-12	-13	-14	-15	16	-17	18	19	20	21	22	23	24	25	26	27	28	29	30	31	32	-33	-34	35	36	-37
Marsupialia	Didelphimorphia (4)		Didelphis virginiana	NC_001610	1	2	3	4	5	6	7	-8	9	10	-12	-14	11	-13	-15	16	-17	18	19	20	21	22	23	24	25	26	27	28	29	30	31	32	-33	-34	35	36	-37
			Metachirus nudicaudatus	NC_006516	1	2	3	4	5	6	7	-8	9	10	-12	-14	11	-13	-15	16	-17	18	19	20	21	22	23	24	25	26	27	28	29	30	31	32	-33	-34	35	36	-37
			Monodelphis domestica	NC_006299	1	2	3	4	5	6	7	-8	9	10	-12	-14	11	-13	-15	16	-17	18	19	20	21	22	23	24	25	26	27	28	29	30	31	32	-33	-34	35	36	-37
			Thylamys elegans	NC_005825	1	2	3	4	5	6	7	-8	9	10	-12	-14	11	-13	-15	16	-17	18	19	20	21	22	23	24	25	26	27	28	29	30	31	32	-33	-34	35	36	DEL
	Paucituberculata (2)		Caenolestes fuliginosus	NC_005828	1	2	3	4	5	6	7	-8	9	10	-12	-14	11	-13	-15	16	-17	18	19	20	21	22	23	24	25	26	27	28	29	30	31	32	-33	-34	35	36	-37
			Rhyncholestes raphanurus	NC_005829	1	2	3	4	5	6	7	-8	9	10	-12	-14	11	-13	-15	16	-17	18	19	20	21	22	23	24	25	26	27	28	29	30	31	32	-33	-34	35	36	-37
	Microbiotheria (1)		Dromiciops gliroides	NC_005826	1	2	3	4	5	6	7	-8	9	10	-12	-14	11	-13	-15	16	-17	18	19	20	21	22	23	24	25	26	27	28	29	30	31	32	-33	-34	35	36	DEL
	Diprotodontia (12)		Dactylopsila trivirgata	NC_008134	1	2	3	4	5	6	7	-8	9	10	12	-14	11	-13	-15	16	-17	18	19	20	21	22	23	24	25	26	27	28	29	30	31	32	-33	-34	35	36	-37
			Distoechurus pennatus	NC_008145	1	2	3	4	5	6	7	-8	9	10	-12	-14	11	-13	-15	16	-17	18	19	20	21	22	23	24	25	26	27	28	29	30	31	32	-33	-34	35	36	-37
			Lagorchestes hirsutus	NC_008136	1	2	3	4	5	6	7	-8	9	10	-12	-14	11	-13	-15	16	-17	18	19	20	21	22	23	24	25	26	27	28	29	30	31	32	-33	-34	35	36	-37
			Lagostrophus fasciatus	NC_008447	1	2	3	4	5	6	7	-8	9	10	-12	-14	11	-13	-15	16	-17	18	19	20	21	22	23	24	25	26	27	28	29	30	31	32	-33	-34	35	36	-37
			Macropus robustus	NC_001794	1	2	3	4	5	6	7	-8	9	10	-12	-14	11	-13	-15	16	-17	18	19	20	21	22	23	24	25	26	27	28	29	30	31	32	-33	-34	35	36	-37
			Petaurus breviceps	NC_008135	1	2	3	4	5	6	7	-8	9	10	-12	-14	11	-13	-15	16	-17	18	19	20	21	22	23	24	25	26	27	28	29	30	31	32	-33	-34	35	36	-37
			Phascolarctos cinereus	NC_008133	1	2	3	4	5	6	7	-8	9	10	-12	-14	11	-13	-15	16	-17	18	19	20	21	22	23	24	25	26	27	28	29	30	31	32	-33	-34	35	36	-37
			Potorous tridactylus	NC_006524	1	2	3	4	5	6	7	-8	9	10	-12	-14	11	-13	-15	16	-17	18	19	20	21	22	23	24	25	26	27	28	29	30	31	32	-33	-34	35	36	-37
			Pseudocheirus peregrinus	NC_006519	1	2	3	4	5	6	7	-8	9	10	-12	-14	11	-13	-15	16	-17	18	19	20	21	22	23	24	25	26	27	28	29	30	31	32	-33	-34	35	36	-37
			Tarsipes rostratus	NC_006518	1	2	3	4	5	6	7	-8	9	10	-12	-14	11	-13	-15	16	-17	18	19	20	21	22	23	24	25	26	27	28	29	30	31	32	-33	-34	35	36	-37
			Trichosurus vulpecula	NC_003039	1	2	3	4	5	6	7	-8	9	10	-12	-14	11	-13	-15	16	-17	18	19	20	21	22	23	24	25	26	27	28	29	30	31	32	-33	-34	35	36	-37
			Vombatus ursinus	NC_003322	1	2	3	4	5	6	7	-8	9	10	-12	-14	11	-13	-15	16	-17	18	19	20	21	22	23	24	25	26	27	28	29	30	31	32	-33	-34	35	36	-37
	Dasyuromorphia (6)		Dasyurus hallucatus	NC_007630	1	2	3	4	5	6	-7	8	9	10	-12	-14	11	-13	-15	16	-17	18	19	20	21	22	23	24	25	26	27	28	29	30	31	32	-33	-34	35	36	-37
			Myrmecobius fasciatus	NC_011949	1	2	3	4	5	6	-7	8	9	10	-12	-14	11	-13	-15	16	-17	18	19	20	21	22	23	24	25	26	27	28	29	30	31	32	-33	-34	35	36	-37
			Phascogale tapoatafa	NC_006523	1	2	3	4	5	6	7	-8	9	10	-12	-14	11	-13	-15	16	-17	18	19	20	21	22	23	24	25	26	27	28	29	30	31	32	-33	-34	35	36	-37
			Sminthopsis crassicaudata	NC_007631	1	2	3	4	5	6	-7	8	9	10	-12	-14	11	-13	-15	16	-17	18	19	20	21	22	23	24	25	26	27	28	29	30	31	32	-33	-34	35	36	-37
			Sminthopsis douglasi	NC_006517	1	2	3	4	5	6	7	-8	9	10	-12	-14	11	-13	-15	16	-17	18	19	20	21	22	23	24	25	26	27	28	29	30	31	32	-33	-34	35	36	-37
			Thylacinus cynocephalus1	NC_011944	1	2	3	4	5	6	-7	8	9	10	-12	-14	11	-13	-15	16	-17	18	19	20	21	22	23	24	25	26	27	28	29	30	31	32	-33	-34	35	36	-37
	Notoryctemorphia (1)		Notoryctes typhlops	NC_006522	DEL	2	3	4	5	6	7	-8	9	10	-12	-14	11	-13	-15	16	-17	18	19	20	21	22	23	24	25	26	27	28	29	30	31	32	-33	-34	35	36	-37
	Peramelemorphia (4)		Echymipera rufescens australis	NC_007632	1	2	3	4	5	6	7	-8	9	10	-12	-14	11	-13	-15	16	-17	18	19	20	21	22	23	24	25	26	27	28	29	30	31	32	-33	-34	35	36	-37
			Isoodon macrourus	NC_002746	1	2	3	4	5	6	7	-8	9	10	-12	-14	11	-13	-15	16	-17	18	19	20	21	22	23	24	25	26	27	28	29	30	31	32	-33	-34	35	36	-37
			Macrotis lagotis	NC_006520	1	2	3	4	5	6	7	-8	9	10	-12	-14	11	-13	-15	16	-17	18	19	20	21	22	23	24	25	26	27	28	29	30	31	32	-33	-34	35	36	DEL
			Perameles gunnii	NC_006521	1	2	3	4	5	6	7	-8	9	10	-12	-14	11	-13	-15	16	-17	18	19	20	21	22	23	24	25	26	27	28	29	30	31	32	-33	-34	35	36	DEL
Eutheria	Afrotheria	Afrosoricida (3)	Chrysochloris asiatica	NC_004920	1	2	3	4	5	6	7	-8	9	10	11	-12	-13	-14	-15	16	-17	18	19	20	21	22	23	24	25	26	27	28	29	30	31	32	-33	-34	35	36	-37
			Echinops telfairi	NC_002631	1	2	3	4	5	6	7	-8	9	10	11	-12	-13	-14	-15	16	-17	18	19	20	21	22	23	24	25	26	27	28	29	30	31	32	-33	-34	35	36	-37
			Eremitalpa granti	NC_010304	1	2	3	4	5	6	7	-8	9	10	11	-12	-13	-14	-15	16	-17	18	19	20	21	22	23	24	25	26	27	28	29	30	31	32	-33	-34	35	36	-37
		Macroscelidea (2)	Elephantulus sp. VB001	NC_004921	1	2	3	4	5	6	7	-8	9	10	11	-12	-13	-14	-15	16	-17	18	19	20	21	22	23	24	25	26	27	28	29	30	31	32	-33	-34	35	36	-37
			Macroscelides proboscideus	NC_004026	1	2	3	4	5	6	7	-8	9	10	11	-12	-13	-14	-15	16	-17	18	19	20	21	22	23	24	25	26	27	28	29	30	31	32	-33	-34	35	36	-37
		Tubulidentata (1)	Orycteropus afer	NC_002078	1	2	3	4	5	6	7	-8	9	10	11	-12	-13	-14	-15	16	-17	18	19	20	21	22	23	24	25	26	27	28	29	30	31	32	-33	-34	35	36	-37
		Proboscidea (5)	Elephas maximus	NC_005129	1	2	3	4	5	6	7	-8	9	10	11	-12	-13	-14	-15	16	-17	18	19	20	21	22	23	24	25	26	27	28	29	30	31	32	-33	-34	35	36	-37
			Loxodonta africana	NC_000934	1	2	3	4	5	6	-7	8	9	10	11	-12	-13	-14	-15	16	-17	18	19	20	21	22	23	24	25	26	27	28	29	30	31	32	-33	-34	35	36	-37
			Mammut americanum1	NC_009574	1	2	3	4	5	6	7	-8	9	10	11	-12	-13	-14	-15	16	-17	18	19	20	21	22	23	24	25	26	27	28	29	30	31	32	-33	-34	35	36	-37
			Mammuthus columbi1	NC_015529	1	2	3	4	5	6	7	-8	9	10	11	-12	-13	-14	-15	16	-17	18	19	20	21	22	23	24	25	26	27	28	29	30	31	32	-33	-34	35	36	-37
			Mammuthus primigenius1	NC_007596	1	2	3	4	5	6	7	-8	9	10	11	-12	-13	-14	-15	16	-17	18	19	20	21	22	23	24	25	26	27	28	29	30	31	32	-33	-34	35	36	-37
		Hyracoidea (2)	Dendrohyrax dorsalis	NC_010301	1	2	3	4	5	6	7	-8	9	10	11	-12	-13	-14	-15	16	-17	18	19	20	21	22	23	24	25	26	27	28	29	30	31	32	-33	-34	35	36	-37
			Procavia capensis	NC_004919	1	2	3	4	5	6	7	-8	9	10	11	-12	13	-14	-15	16	-17	18	19	20	21	22	23	24	25	26	27	28	29	30	31	32	-33	-34	35	36	-37
		Sirenia (2)	Dugong dugon	NC_003314	1	2	3	4	5	6	7	-8	9	10	11	-12	-13	-14	-15	16	-17	18	19	20	21	22	23	24	25	26	27	28	29	30	31	32	-33	-34	35	36	-37
			Trichechus manatus	NC_010302	1	2	3	4	5	6	7	-8	9	10	11	-12	-13	-14	-15	16	-17	18	19	20	21	22	23	24	25	26	27	28	29	30	31	32	-33	-34	35	36	-37
	Xenarthra	Cingulata (1)	Dasypus novemcinctus	NC_001821	1	2	3	4	5	6	7	-8	9	10	11	-12	-13	-14	-15	16	-17	18	19	20	21	22	23	24	25	26	27	28	29	30	31	32	-33	-34	35	36	-37
		Pilosa (3)	Bradypus tridactylus	NC_006923	1	2	3	4	5	6	7	-8	9	10	11	-12	-13	-14	-15	16	-17	18	19	20	21	22	23	24	25	26	27	28	29	30	31	32	-33	-34	35	36	-37
			Choloepus didactylus	NC_006924	1	2	3	4	5	6	7	-8	9	10	11	-12	-13	-14	-15	16	-17	18	19	20	21	22	23	24	25	26	27	28	29	30	31	32	-33	-34	35	36	-37
			Tamandua tetradactyla	NC_004032	1	2	3	4	5	6	7	-8	9	10	11	-12	-13	-14	-15	16	-17	18	19	20	21	22	23	24	25	26	27	28	29	30	31	32	-33	-34	35	36	-37
	Euarchontoglires	Dermoptera (1)	Galeopterus variegatus	NC_004031	1	2	3	4	5	6	7	-8	9	10	11	-12	-13	-14	-15	16	-17	18	19	20	21	22	23	24	25	26	27	28	29	30	31	32	-33	-34	35	36	-37
		Scandentia (1)	Tupaia belangeri	NC_002521	1	2	3	4	5	6	7	-8	9	10	11	-12	-13	-14	-15	16	-17	18	19	20	21	22	23	24	25	26	27	28	29	30	31	32	-33	-34	35	36	-37
		Primates (44)	Aotus azarai azarai	NC_018115	1	2	3	4	5	6	7	-8	9	10	11	12	13	14	15	16	-17	18	19	20	21	22	23	24	25	26	27	28	29	30	31	32	-33	34	35	36	-37
			Aotus lemurinus	NC_019799	1	2	3	4	5	6	7	-8	9	10	11	-12	-13	-14	-15	16	-17	18	19	20	21	22	23	24	25	26	27	28	29	30	31	32	-33	-34	35	36	-37
			Aotus nancymaae	NC_018116	1	2	3	4	5	6	7	-8	9	10	11	12	13	14	15	16	-17	18	19	20	21	22	23	24	25	26	27	28	29	30	31	32	-33	34	35	36	37
			Cebus albifrons	NC_002763	1	2	3	4	5	6	7	-8	9	10	11	-12	-13	-14	-15	16	-17	18	19	20	21	22	23	24	25	26	27	28	29	30	31	32	-33	-34	35	36	-37
			Cebus apella	NC_016666	1	2	3	4	5	6	7	-8	9	10	11	-12	-13	-14	-15	16	-17	18	19	20	21	22	23	24	25	26	27	28	29	30	31	32	-33	-34	35	36	-37
			Chlorocebus aethiops	NC_007009	1	2	3	4	5	6	7	-8	9	10	11	-12	-13	-14	-15	16	-17	18	19	20	21	22	23	24	25	26	27	28	29	30	31	32	-33	-34	35	36	-37
			Chlorocebus pygerythrus	NC_009747	1	2	3	4	5	6	7	-8	9	10	11	-12	-13	-14	-15	16	-17	18	19	20	21	22	23	24	25	26	27	28	29	30	31	32	-33	-34	35	36	-37
			Chlorocebus sabaeus	NC_008066	1	2	3	4	5	6	7	-8	9	10	11	-12	-13	-14	-15	16	-17	18	19	20	21	22	23	24	25	26	27	28	29	30	31	32	-33	-34	35	36	-37
			Chlorocebus tantalus	NC_009748	1	2	3	4	5	6	7	-8	9	10	11	-12	-13	-14	-15	16	-17	18	19	20	21	22	23	24	25	26	27	28	29	30	31	32	-33	-34	35	36	-37
			Colobus guereza	NC_006901	1	2	3	4	5	6	7	-8	9	10	11	-12	-13	-14	-15	16	-17	18	19	20	21	22	23	24	25	26	27	28	29	30	31	32	-33	-34	35	36	-37
			Daubentonia madagascariensis	NC_010299	1	2	3	4	5	6	7	-8	9	10	11	-12	-13	-14	-15	16	-17	18	19	20	21	22	23	24	25	26	27	28	29	30	31	32	-33	-34	35	36	-37
			Eulemur fulvus fulvus	NC_012766	1	2	3	4	5	6	7	-8	9	10	11	-12	-13	-14	-15	16	-17	18	19	20	21	22	23	24	25	26	27	28	29	30	31	32	-33	-34	35	36	-37
			Eulemur macaco macaco	NC_012771	1	2	3	4	5	6	7	-8	9	10	11	-12	-13	-14	-15	16	-17	18	19	20	21	22	23	24	25	26	27	28	29	30	31	32	-33	-34	35	36	-37
			Eulemur mongoz	NC_010300	1	2	3	4	5	6	7	-8	9	10	11	-12	-13	-14	-15	16	-17	18	19	20	21	22	23	24	25	26	27	28	29	30	31	32	-33	-34	35	36	-37
			Galago senegalensis	NC_012761	1	2	3	4	5	6	7	-8	9	10	11	-12	-13	-14	-15	16	-17	18	19	20	21	22	23	24	25	26	27	28	29	30	31	32	-33	-34	35	36	-37
			Gorilla gorilla	NC_001645	1	2	3	4	5	6	7	-8	9	10	11	-12	-13	-14	-15	16	-17	18	19	20	21	22	23	24	25	26	27	28	29	30	31	32	-33	-34	35	36	-37
			Gorilla gorilla gorilla	NC_011120	1	2	3	4	5	6	7	-8	9	10	11	-12	-13	-14	-15	16	-17	18	19	20	21	22	23	24	25	26	27	28	29	30	31	32	-33	-34	35	36	-37
			Homo heidelbergensis1	NC_023100	1	2	3	4	5	6	7	-8	9	10	11	-12	-13	-14	-15	16	-17	18	19	20	21	22	23	24	25	26	27	28	29	30	31	32	-33	-34	35	36	-37
			Homo sapiens	NC_012920	1	2	3	4	5	6	7	-8	9	10	11	-12	-13	-14	-15	16	-17	18	19	20	21	22	23	24	25	26	27	28	29	30	31	32	-33	-34	35	36	-37
			Homo sapiens altai1	NC_013993	1	2	3	4	5	6	7	-8	9	10	11	-12	-13	-14	-15	16	-17	18	19	20	21	22	23	24	25	26	27	28	29	30	31	32	-33	-34	35	36	-37
			Homo sapiens neanderthalensis1	NC_011137.1	1	2	3	4	5	6	7	-8	9	10	11	-12	-13	14	-15	16	-17	18	19	20	21	22	23	24	25	26	27	28	29	30	31	32	-33	-34	35	36	-37
			Hylobates agilis	NC_014042	1	2	3	4	5	6	7	-8	9	10	11	-12	-13	-14	-15	16	-17	18	19	20	21	22	23	24	25	26	27	28	29	30	31	32	-33	-34	35	36	-37
			Hylobates lar	NC_002082	1	2	3	4	5	6	7	-8	9	10	11	-12	-13	-14	-15	16	-17	18	19	20	21	22	23	24	25	26	27	28	29	30	31	32	-33	-34	35	36	-37
			Hylobates pileatus	NC_014045	1	2	3	4	5	6	7	-8	9	10	11	-12	-13	-14	-15	16	-17	18	19	20	21	22	23	24	25	26	27	28	29	30	31	32	-33	-34	35	36	-37
			Lemur catta	NC_004025	1	2	3	4	5	6	7	-8	9	10	11	-12	-13	-14	-15	16	-17	18	19	20	21	22	23	24	25	26	27	28	29	30	31	32	-33	-34	35	36	-37
			Lepilemur hubbardorum	NC_014453	1	2	3	4	5	6	7	-8	9	10	11	-12	-13	-14	-15	16	-17	18	19	20	21	22	23	24	25	26	27	28	29	30	31	32	-33	-34	35	36	-37
			Loris tardigradus	NC_012763	1	2	3	4	5	6	7	-8	9	10	11	-12	-13	-14	-15	16	-17	18	19	20	21	22	23	24	25	26	27	28	29	30	31	32	-33	-34	35	36	-37
			Macaca fascicularis	NC_012670	1	2	3	4	5	6	7	-8	9	10	11	-12	-13	-14	-15	16	-17	18	19	20	21	22	23	24	25	26	27	28	29	30	31	32	-33	-34	35	36	-37
			Macaca mulatta	NC_005943	1	2	3	4	5	6	7	-8	9	10	11	-12	-13	-14	-15	16	-17	18	19	20	21	22	23	24	25	26	27	28	29	30	31	32	-33	-34	35	36	-37
			Macaca sylvanus	NC_002764	1	2	3	4	5	6	7	-8	9	10	11	-12	-13	-14	-15	16	-17	18	19	20	21	22	23	24	25	26	27	28	29	30	31	32	-33	-34	35	36	-37
			Macaca thibetana	NC_011519	1	2	3	4	5	6	7	-8	9	10	11	-12	-13	-14	-15	16	-17	18	19	20	21	22	23	24	25	26	27	28	29	30	31	32	-33	-34	35	36	-37
			Nasalis larvatus	NC_008216	1	2	3	4	5	6	7	-8	9	10	11	-12	-13	-14	-15	16	-17	18	19	20	21	22	23	24	25	26	27	28	29	30	31	32	-33	-34	35	36	-37
			Nomascus siki	NC_014051	1	2	3	4	5	6	7	-8	9	10	11	-12	-13	-14	-15	16	-17	18	19	20	21	22	23	24	25	26	27	28	29	30	31	32	-33	-34	35	36	-37
			Nycticebus coucang	NC_002765	1	2	3	4	5	6	7	-8	9	10	11	-12	-13	-14	-15	16	-17	18	19	20	21	22	23	24	25	26	27	28	29	30	31	32	-33	-34	35	36	-37
			Otolemur crassicaudatus	NC_012762	1	2	3	4	5	6	7	-8	9	10	11	-12	-13	-14	-15	16	-17	18	19	20	21	22	23	24	25	26	27	28	29	30	31	32	-33	-34	35	36	-37
			Pan paniscus	NC_001644	1	2	3	4	5	6	7	-8	9	10	11	-12	-13	-14	-15	16	-17	18	19	20	21	22	23	24	25	26	27	28	29	30	31	32	-33	-34	35	36	-37
			Pan troglodytes	NC_001643	1	2	3	4	5	6	7	-8	9	10	11	-12	-13	-14	-15	16	-17	18	19	20	21	22	23	24	25	26	27	28	29	30	31	32	-33	-34	35	36	-37
			Perodicticus potto	NC_012764	1	2	3	4	5	6	7	-8	9	10	11	-12	-13	-14	-15	16	-17	18	19	20	21	22	23	24	25	26	27	28	29	30	31	32	-33	-34	35	36	-37
			Pongo abelii	NC_002083	1	2	3	4	5	6	7	-8	9	10	11	-12	-13	-14	-15	16	-17	18	19	20	21	22	23	24	25	26	27	28	29	30	31	32	-33	-34	35	36	-37
			Pongo pygmaeus	NC_001646	1	2	3	4	5	6	7	-8	9	10	11	-12	-13	-14	-15	16	-17	18	19	20	21	22	23	24	25	26	27	28	29	30	31	32	-33	-34	35	36	-37
			Presbytis melalophos	NC_008217	1	2	3	4	5	6	7	-8	9	10	11	-12	-13	-14	-15	16	-17	18	19	20	21	22	23	24	25	26	27	28	29	30	31	32	-33	-34	35	36	-37
			Propithecus coquereli	NC_011053	1	2	3	4	5	6	7	-8	9	10	11	-12	-13	-14	-15	16	-17	18	19	20	21	22	23	24	25	26	27	28	29	30	31	32	-33	-34	35	36	-37
			Trachypithecus obscurus	NC_006900	1	2	3	4	5	6	7	-8	9	10	11	-12	-13	-14	-15	16	-17	18	19	20	21	22	23	24	25	26	27	28	29	30	31	32	-33	-34	35	36	-37
			Varecia variegata variegata	NC_012773	1	2	3	4	5	6	7	-8	9	10	11	-12	-13	-14	-15	16	-17	18	19	20	21	22	23	24	25	26	27	28	29	30	31	32	-33	-34	35	36	-37
		Lagomorpha (6)	Lepus capensis (liebre del cabo)	NC_015841	1	2	3	4	5	6	7	-8	9	10	11	-12	-13	-14	-15	16	-17	18	19	20	21	22	23	24	25	26	27	28	29	30	31	32	-33	-34	35	36	-37
			Lepus europaeus (liebre europea)	NC_004028	1	2	3	4	5	6	7	-8	9	10	11	-12	-13	-14	-15	16	-17	18	19	20	21	22	23	24	25	26	27	28	29	30	31	32	-33	-34	35	36	-37
			Ochotona collaris	NC_003033	1	2	3	4	5	6	7	-8	9	10	11	-12	-13	-14	-15	16	-17	18	19	20	21	22	23	24	25	26	27	28	29	30	31	32	-33	-34	35	36	-37
			Ochotona curzoniae	NC_011029	1	2	3	4	5	6	7	-8	9	10	11	-12	-13	-14	-15	16	-17	18	19	20	21	22	23	24	25	26	27	28	29	30	31	32	-33	-34	35	36	-37
			Ochotona princeps	NC_005358	1	2	3	4	5	6	7	-8	9	10	11	-12	-13	-14	-15	16	-17	18	19	20	21	22	23	24	25	26	27	28	29	30	31	32	-33	-34	35	36	-37
			Oryctolagus cuniculus	NC_001913	1	2	3	4	5	6	7	-8	9	10	11	-12	-13	-14	-15	16	-17	18	19	20	21	22	23	24	25	26	27	28	29	30	31	32	-33	-34	35	36	-37
		Rodentia (26)	Anomalurus sp. GP-2005	NC_009056	1	2	3	4	5	6	7	-8	9	10	11	-12	-13	-14	-15	16	-17	18	19	20	21	22	23	24	25	26	27	28	29	30	31	32	-33	-34	35	36	-37
			Apodemus agrarius	NC_016428	1	2	3	4	5	6	7	-8	9	10	11	-12	-13	-14	-15	16	-17	18	19	20	21	22	23	24	25	26	27	28	29	30	31	32	-33	-34	35	36	-37
			Apodemus chejuensis	NC_016662	1	2	3	4	5	6	7	-8	9	10	11	-12	-13	-14	-15	16	-17	18	19	20	21	22	23	24	25	26	27	28	29	30	31	32	-33	-34	35	36	-37
			Apodemus chevrieri	NC_017599	1	2	3	4	5	6	7	-8	9	10	11	-12	-13	-14	-15	16	-17	18	19	20	21	22	23	24	25	26	27	28	29	30	31	32	-33	-34	35	36	-37
			Apodemus peninsulae	NC_016060	1	2	3	4	5	6	7	-8	9	10	11	-12	-13	-14	-15	16	-17	18	19	20	21	22	23	24	25	26	27	28	29	30	31	32	-33	-34	35	36	-37
			Castor canadensis	NC_015108	1	2	3	4	5	6	7	-8	9	10	11	-12	-13	-14	-15	16	-17	18	19	20	21	22	23	24	25	26	27	28	29	30	31	32	-33	-34	35	36	-37
			Castor fiber	NC_015072	1	2	3	4	5	6	7	-8	9	10	11	-12	-13	-14	-15	16	-17	18	19	20	21	22	23	24	25	26	27	28	29	30	31	32	-33	-34	35	36	-37
			Cavia porcellus	NC_000884	1	2	3	4	5	6	7	-8	9	10	11	-12	-13	-14	-15	16	-17	18	19	20	21	22	23	24	25	26	27	28	29	30	31	32	-33	-34	35	36	-37
			Cricetulus griseus	NC_007936	1	2	3	4	5	6	7	-8	9	10	11	-12	13	14	-15	16	-17	18	19	20	21	22	23	24	25	26	27	28	29	30	31	32	-33	-34	35	36	-37
			Eospalax baileyi	NC_018098	1	2	3	4	5	6	7	-8	9	10	11	-12	-13	-14	-15	16	-17	18	19	20	21	22	23	24	25	26	27	28	29	30	31	32	-33	-34	35	36	-37
			Eospalax rothschildi	NC_018535	1	2	3	4	5	6	7	-8	9	10	11	-12	13	-14	-15	16	-17	18	19	20	21	22	23	24	25	26	27	28	29	30	31	32	-33	-34	35	36	-37
			Eothenomys chinensis	NC_013571	1	2	3	4	5	6	7	-8	9	10	11	-12	-13	-14	-15	16	-17	18	19	20	21	22	23	24	25	26	27	28	29	30	31	32	-33	-34	35	36	-37
			Glis glis	NC_001892	1	2	3	4	5	6	7	-8	9	10	11	-12	-13	-14	-15	16	-17	18	19	20	21	22	23	24	25	26	27	28	29	30	31	32	-33	-34	35	36	-37
			Heterocephalus glaber	NC_015112	1	2	3	4	5	6	7	-8	9	10	11	-12	-13	-14	-15	16	-17	18	19	20	21	22	23	24	25	26	27	28	29	30	31	32	-33	-34	35	36	-37
			Jaculus jaculus	NC_005314	1	2	3	4	5	6	7	-8	9	10	11	-12	-13	-14	-15	16	-17	18	19	20	21	22	23	24	25	26	27	28	29	30	31	32	-33	-34	35	36	-37
			Leggadina lakedownensis	NC_014696	1	2	3	4	5	6	7	-8	9	10	11	-12	-13	-14	-15	16	-17	18	19	20	21	22	23	24	25	26	27	28	29	30	31	32	-33	-34	35	36	-37
			Mesocricetus auratus	NC_013276	1	2	3	4	5	6	7	-8	9	10	11	-12	-13	-14	-15	16	-17	18	19	20	21	22	23	24	25	26	27	28	29	30	31	32	-33	-34	35	36	-37
			Mus musculus domesticus	NC_006914	1	2	3	4	5	6	7	-8	9	10	11	-12	-13	-14	-15	16	-17	18	19	20	21	22	23	24	25	26	27	28	29	30	31	32	-33	-34	35	36	-37
			Mus musculus molossinus	NC_006915	1	2	3	4	5	6	7	-8	9	10	11	-12	-13	-14	-15	16	-17	18	19	20	21	22	23	24	25	26	27	28	29	30	31	32	-33	-34	35	36	-37
			Mus terricolor	NC_010650	1	2	3	4	5	6	7	-8	9	10	11	-12	-13	-14	-15	16	-17	18	19	20	21	22	23	24	25	26	27	28	29	30	31	32	-33	-34	35	36	-37
			Nannospalax ehrenbergi	NC_005315	1	2	3	4	5	6	7	-8	9	10	11	-12	-13	-14	-15	16	-17	18	19	20	21	22	23	24	25	26	27	28	29	30	31	32	-33	-34	35	36	-37
			Rattus exulans	NC_012389	1	2	3	4	5	6	7	-8	9	10	11	-12	-13	-14	-15	16	-17	18	19	20	21	22	23	24	25	26	27	28	29	30	31	32	-33	-34	35	36	-37
			Rattus norvegicus	NC_001665	1	2	3	4	5	6	7	-8	9	10	11	-12	-13	-14	-15	16	-17	18	19	20	21	22	23	24	25	26	27	28	29	30	31	32	-33	-34	35	36	-37
			Rattus rattus	NC_012374	1	2	3	4	5	6	7	-8	9	10	11	-12	-13	-14	-15	16	-17	18	19	20	21	22	23	24	25	26	27	28	29	30	31	32	-33	-34	35	36	-37
			Sciurus vulgaris	NC_002369	1	2	3	4	5	6	7	-8	9	10	11	-12	-13	-14	-15	16	-17	18	19	20	21	22	23	24	25	26	27	28	29	30	31	32	-33	-34	35	36	-37
			Thryonomys swinderianus	NC_002658	1	2	3	4	5	6	7	-8	9	10	11	-12	-13	-14	-15	16	-17	18	19	20	21	22	23	24	25	26	27	28	29	30	31	32	-33	-34	35	36	-37
	Laurasiatheria	Soricomorpha (5)	Crocidura russula	NC_006893	1	2	3	4	5	6	7	8	9	10	11	12	-13	-14	-15	16	-17	18	19	20	21	22	23	24	25	26	27	28	29	30	31	32	-33	-34	35	36	-37
			Episoriculus fumidus	NC_003040	1	2	3	4	5	6	7	-8	9	10	11	-12	-13	-14	-15	16	-17	18	19	20	21	22	23	24	25	26	27	28	29	30	31	32	-33	-34	35	36	-37
			Galemys pyrenaicus	NC_008156	1	2	3	4	5	6	7	-8	9	10	11	-12	-13	-14	-15	16	-17	18	19	20	21	22	23	24	25	26	27	28	29	30	31	32	-33	-34	35	36	-37
			Mogera wogura	NC_005035	1	2	3	4	5	6	7	-8	9	10	11	-12	-13	-14	-15	16	-17	18	19	20	21	22	23	24	25	26	27	28	29	30	31	32	-33	-34	35	36	-37
			Sorex unguiculatus	NC_005435	1	2	3	4	5	6	7	-8	9	10	11	-12	-13	-14	-15	16	-17	18	19	20	21	22	23	24	25	26	27	28	29	30	31	32	-33	-34	35	36	-37
		Erinaceomorpha (4)	Echinosorex gymnura	NC_002808	1	2	3	4	5	6	7	-8	9	10	11	-12	-13	-14	-15	16	-17	18	19	20	21	22	23	24	25	26	27	28	29	30	31	32	-33	-34	35	36	-37
			Erinaceus europaeus	NC_002080	1	2	3	4	5	6	7	-8	9	10	11	-12	-13	-14	-15	16	-17	18	19	20	21	22	23	24	25	26	27	28	29	30	31	32	-33	-34	35	36	-37
			Hemiechinus auritus	NC_005033	1	2	3	4	5	6	7	-8	9	10	11	-12	-13	-14	-15	16	-17	18	19	20	21	22	23	24	25	26	27	28	29	30	31	32	-33	-34	35	36	-37
			Hylomys suillus	NC_010298	1	2	3	4	5	6	7	-8	9	10	11	-12	-13	-14	-15	16	-17	18	19	20	21	22	23	24	25	26	27	28	29	30	31	32	-33	-34	35	36	DEL
		Carnivora (65)	Acinonyx jubatus	NC_005212	1	2	3	4	5	6	7	-8	9	10	11	-12	-13	-14	-15	16	-17	18	19	20	21	22	23	24	25	26	27	28	29	30	31	32	-33	-34	35	36	-37
			Ailuropoda melanoleuca	NC_009492	1	2	3	4	5	6	7	-8	9	10	11	-12	-13	-14	-15	16	-17	18	19	20	21	22	23	24	25	26	27	28	29	30	31	32	-33	-34	35	36	37
			Ailurus fulgens	NC_011124	1	2	3	4	5	6	7	-8	9	10	11	-12	-13	-14	-15	16	-17	18	19	20	21	22	23	24	25	26	27	28	29	30	31	32	-33	-34	35	36	-37
			Ailurus fulgens styani	NC_009691	1	2	3	4	5	6	7	-8	9	10	11	-12	-13	-14	-15	16	-17	18	19	20	21	22	23	24	25	26	27	28	29	30	31	32	-33	-34	35	36	-37
			Arctocephalus forsteri	NC_004023	1	2	3	4	5	6	7	-8	9	10	11	-12	-13	-14	-15	16	-17	18	19	20	21	22	23	24	25	26	27	28	29	30	31	32	-33	-34	35	36	-37
			Arctocephalus pusillus	NC_008417	1	2	3	4	5	6	7	-8	9	10	11	-12	-13	-14	-15	16	-17	18	19	20	21	22	23	24	25	26	27	28	29	30	31	32	-33	-34	35	36	-37
			Arctocephalus townsendi	NC_008420	1	2	3	4	5	6	7	-8	9	10	11	-12	-13	-14	-15	16	-17	18	19	20	21	22	23	24	25	26	27	28	29	30	31	32	-33	-34	35	36	-37
			Arctodus simus1	NC_011116	1	2	3	4	5	6	7	-8	9	10	11	-12	-13	-14	-15	16	-17	18	19	20	21	22	23	24	25	26	27	28	29	30	31	32	-33	-34	35	36	-37
			Callorhinus ursinus	NC_008415	1	2	3	4	5	6	7	-8	9	10	11	-12	-13	-14	-15	16	-17	18	19	20	21	22	23	24	25	26	27	28	29	30	31	32	-33	-34	35	36	-37
			Canis latrans	NC_008093	1	2	3	4	5	6	7	-8	9	10	11	-12	-13	-14	-15	16	-17	18	19	20	21	22	23	24	25	26	27	28	29	30	31	32	-33	-34	35	36	-37
			Canis lupus	NC_008092	1	2	3	4	5	6	7	-8	9	10	11	-12	-13	-14	-15	16	-17	18	19	20	21	22	23	24	25	26	27	28	29	30	31	32	-33	-34	35	36	-37
			Canis lupus chanco	NC_010340	1	2	3	4	5	6	7	-8	9	10	11	-12	-13	-14	-15	16	-17	18	19	20	21	22	23	24	25	26	27	28	29	30	31	32	-33	-34	35	36	-37
			Canis lupus familiaris	NC_002008	1	2	3	4	5	6	7	-8	9	10	11	-12	-13	-14	-15	16	-17	18	19	20	21	22	23	24	25	26	27	28	29	30	31	32	-33	-34	35	36	-37
			Canis lupus laniger	NC_011218	1	2	3	4	5	6	7	-8	9	10	11	-12	-13	-14	-15	16	-17	18	19	20	21	22	23	24	25	26	27	28	29	30	31	32	-33	-34	35	36	-37
			Canis lupus lupus	NC_009686	1	2	3	4	5	6	7	-8	9	10	11	-12	-13	-14	-15	16	-17	18	19	20	21	22	23	24	25	26	27	28	29	30	31	32	-33	-34	35	36	-37
			Cuon alpinus	NC_013445	1	2	3	4	5	6	7	-8	9	10	11	-12	-13	-14	-15	16	-17	18	19	20	21	22	23	24	25	26	27	28	29	30	31	32	-33	-34	35	36	-37
			Cystophora cristata	NC_008427	1	2	3	4	5	6	7	-8	9	10	11	-12	-13	-14	-15	16	-17	18	19	20	21	22	23	24	25	26	27	28	29	30	31	32	-33	-34	35	36	-37
			Enhydra lutris	NC_009692	1	2	3	4	5	6	7	-8	9	10	11	-12	-13	-14	-15	16	-17	18	19	20	21	22	23	24	25	26	27	28	29	30	31	32	-33	-34	35	36	-37
			Erignathus barbatus	NC_008426	1	2	3	4	5	6	7	-8	9	10	11	-12	-13	-14	-15	16	-17	18	19	20	21	22	23	24	25	26	27	28	29	30	31	32	-33	-34	35	36	-37
			Eumetopias jubatus (FOCAS)	NC_004030	1	2	3	4	5	6	7	-8	9	10	11	-12	-13	-14	-15	16	-17	18	19	20	21	22	23	24	25	26	27	28	29	30	31	32	-33	-34	35	36	-37
			Felis catus	NC_001700	1	2	3	4	5	6	7	-8	9	10	11	-12	-13	-14	-15	16	-17	18	19	20	21	22	23	24	25	26	27	28	29	30	31	32	-33	-34	35	36	-37
			Gulo gulo	NC_009685	1	2	3	4	5	6	7	-8	9	10	11	-12	-13	-14	-15	16	-17	18	19	20	21	22	23	24	25	26	27	28	29	30	31	32	-33	-34	35	36	-37
			Halichoerus grypus	NC_001602	1	2	3	4	5	6	7	-8	9	10	11	-12	-13	-14	-15	16	-17	18	19	20	21	22	23	24	25	26	27	28	29	30	31	32	-33	-34	35	36	-37
			Helarctos malayanus	NC_009968	1	2	3	4	5	6	7	-8	9	10	11	-12	-13	-14	-15	16	-17	18	19	20	21	22	23	24	25	26	27	28	29	30	31	32	-33	-34	35	36	-37
			Herpestes javanicus	NC_006835	1	2	3	4	5	6	7	-8	9	10	11	-12	-13	-14	-15	16	-17	18	19	20	21	22	23	24	25	26	27	28	29	30	31	32	-33	-34	35	36	-37
			Hydrurga leptonyx	NC_008425	1	2	3	4	5	6	7	-8	9	10	11	-12	-13	-14	-15	16	-17	18	19	20	21	22	23	24	25	26	27	28	29	30	31	32	-33	-34	35	36	-37
			Leptonychotes weddellii	NC_008424	1	2	3	4	5	6	7	-8	9	10	11	-12	-13	-14	-15	16	-17	18	19	20	21	22	23	24	25	26	27	28	29	30	31	32	-33	-34	35	36	-37
			Lobodon carcinophaga	NC_008423	1	2	3	4	5	6	7	-8	9	10	11	-12	-13	-14	-15	16	-17	18	19	20	21	22	23	24	25	26	27	28	29	30	31	32	-33	-34	35	36	-37
			Lutra lutra	NC_011358	1	2	3	4	5	6	7	-8	9	10	11	-12	-13	-14	-15	16	-17	18	19	20	21	22	23	24	25	26	27	28	29	30	31	32	-33	-34	35	36	-37
			Lynx rufus	NC_014456	1	2	3	4	5	6	7	-8	9	10	11	-12	-13	-14	-15	16	-17	18	19	20	21	22	23	24	25	26	27	28	29	30	31	32	-33	-34	35	36	-37
			Martes flavigula	NC_012141	1	2	3	4	5	6	7	-8	9	10	11	-12	-13	-14	-15	16	-17	18	19	20	21	22	23	24	25	26	27	28	29	30	31	32	-33	-34	35	36	-37
			Martes melampus	NC_009678	1	2	3	4	5	6	7	-8	9	10	11	-12	-13	-14	-15	16	-17	18	19	20	21	22	23	24	25	26	27	28	29	30	31	32	-33	-34	35	36	-37
			Martes zibellina	NC_011579	1	2	3	4	5	6	7	-8	9	10	11	-12	-13	-14	-15	16	-17	18	19	20	21	22	23	24	25	26	27	28	29	30	31	32	-33	-34	35	36	-37
			Meles anakuma	NC_009677	1	2	3	4	5	6	7	-8	9	10	11	-12	-13	-14	-15	16	-17	18	19	20	21	22	23	24	25	26	27	28	29	30	31	32	-33	-34	35	36	-37
			Meles meles	NC_011125	1	2	3	4	5	6	7	-8	9	10	11	-12	-13	-14	-15	16	-17	18	19	20	21	22	23	24	25	26	27	28	29	30	31	32	-33	-34	35	36	-37
			Melursus ursinus	NC_009970	1	2	3	4	5	6	7	-8	9	10	11	-12	-13	-14	-15	16	-17	18	19	20	21	22	23	24	25	26	27	28	29	30	31	32	-33	-34	35	36	-37
			Mirounga leonina	NC_008422	1	2	3	4	5	6	7	-8	9	10	11	-12	-13	-14	-15	16	-17	18	19	20	21	22	23	24	25	26	27	28	29	30	31	32	-33	-34	35	36	-37
			Monachus schauinslandi	NC_008421	1	2	3	4	5	6	7	-8	9	10	11	-12	-13	-14	-15	16	-17	18	19	20	21	22	23	24	25	26	27	28	29	30	31	32	-33	-34	35	36	-37
			Neofelis nebulosa	NC_008450	1	2	3	4	5	6	7	-8	9	10	11	-12	-13	-14	-15	16	-17	18	19	20	21	22	23	24	25	26	27	28	29	30	31	32	-33	-34	35	36	-37
			Neophoca cinerea	NC_008419	1	2	3	4	5	6	7	-8	9	10	11	-12	-13	-14	-15	16	-17	18	19	20	21	22	23	24	25	26	27	28	29	30	31	32	-33	-34	35	36	-37
			Nyctereutes procyonoides	NC_013700	1	2	3	4	5	6	7	8	9	10	11	12	13	14	15	16	17	18	19	20	21	22	23	24	25	26	27	28	29	30	31	32	-33	34	35	36	37
			Odobenus rosmarus rosmarus	NC_004029	1	2	3	4	5	6	7	-8	9	10	11	-12	-13	-14	-15	16	-17	18	19	20	21	22	23	24	25	26	27	28	29	30	31	32	-33	-34	35	36	-37
			Panthera leo persica	NC_018053	1	2	3	4	5	6	7	-8	9	10	11	-12	-13	-14	-15	16	-17	18	19	20	21	22	23	24	25	26	27	28	29	30	31	32	-33	-34	35	36	-37
			Panthera onca	NC_022842	1	2	3	4	5	6	7	-8	9	10	11	-12	-13	-14	-15	16	-17	18	19	20	21	22	23	24	25	26	27	28	29	30	31	32	-33	-34	35	36	-37
			Panthera pardus	NC_010641	1	2	3	4	5	6	7	-8	9	10	11	-12	-13	-14	-15	16	-17	18	19	20	21	22	23	24	25	26	27	28	29	30	31	32	-33	-34	35	36	-37
			Panthera tigris	NC_010642	1	2	3	4	5	6	7	-8	9	10	11	-12	-13	-14	-15	16	-17	18	19	20	21	22	23	24	25	26	27	28	29	30	31	32	-33	-34	35	36	-37
			Panthera tigris amoyensis	NC_014770	1	2	3	4	5	6	7	-8	9	10	11	-12	-13	-14	-15	16	-17	18	19	20	21	22	23	24	25	26	27	28	29	30	31	32	-33	-34	35	36	-37
			Phoca fasciata	NC_008428	1	2	3	4	5	6	7	-8	9	10	11	-12	-13	-14	-15	16	-17	18	19	20	21	22	23	24	25	26	27	28	29	30	31	32	-33	-34	35	36	-37
			Phoca largha	NC_008430	1	2	3	4	5	6	7	-8	9	10	11	-12	-13	-14	-15	16	-17	18	19	20	21	22	23	24	25	26	27	28	29	30	31	32	-33	-34	35	36	-37
			Phoca vitulina	NC_001325	1	2	3	4	5	6	7	-8	9	10	11	-12	-13	-14	-15	16	-17	18	19	20	21	22	23	24	25	26	27	28	29	30	31	32	-33	-34	35	36	-37
			Phocarctos hookeri	NC_008418	1	2	3	4	5	6	7	-8	9	10	11	-12	-13	-14	-15	16	-17	18	19	20	21	22	23	24	25	26	27	28	29	30	31	32	-33	-34	35	36	-37
			Prionailurus bengalensis euptilurus	NC_016189	1	2	3	4	5	6	7	-8	9	10	11	-12	-13	-14	-15	16	-17	18	19	20	21	22	23	24	25	26	27	28	29	30	31	32	-33	-34	35	36	-37
			Procyon lotor	NC_009126	1	2	3	4	5	6	7	-8	9	10	11	-12	-13	-14	-15	16	-17	18	19	20	21	22	23	24	25	26	27	28	29	30	31	32	-33	-34	35	36	-37
			Puma concolor	NC_016470	1	2	3	4	5	6	7	-8	9	10	11	-12	-13	-14	-15	16	-17	18	19	20	21	22	23	24	25	26	27	28	29	30	31	32	-33	-34	35	36	-37
			Pusa caspica	NC_008431	1	2	3	4	5	6	7	-8	9	10	11	-12	-13	-14	-15	16	-17	18	19	20	21	22	23	24	25	26	27	28	29	30	31	32	-33	-34	35	36	-37
			Pusa hispida	NC_008433	1	2	3	4	5	6	7	-8	9	10	11	-12	-13	-14	-15	16	-17	18	19	20	21	22	23	24	25	26	27	28	29	30	31	32	-33	-34	35	36	-37
			Spilogale putorius	NC_010497	1	2	3	4	5	6	7	-8	9	10	11	-12	-13	-14	-15	16	-17	18	19	20	21	22	23	24	25	26	27	28	29	30	31	32	-33	-34	35	36	-37
			Tremarctos ornatus	NC_009969	1	2	3	4	5	6	7	-8	9	10	11	-12	-13	-14	-15	16	-17	18	19	20	21	22	23	24	25	26	27	28	29	30	31	32	-33	-34	35	36	-37
			Uncia uncia	NC_010638	1	2	3	4	5	6	7	-8	9	10	11	-12	-13	-14	-15	16	-17	18	19	20	21	22	23	24	25	26	27	28	29	30	31	32	-33	-34	35	36	-37
			Ursus americanus	NC_003426	1	2	3	4	5	6	7	-8	9	10	11	-12	-13	-14	-15	16	-17	18	19	20	21	22	23	24	25	26	27	28	29	30	31	32	-33	-34	35	36	-37
			Ursus arctos	NC_003427	1	2	3	4	5	6	7	-8	9	10	11	-12	-13	-14	-15	16	-17	18	19	20	21	22	23	24	25	26	27	28	29	30	31	32	-33	-34	35	36	-37
			Ursus maritimus	NC_003428	1	2	3	4	5	6	7	-8	9	10	11	-12	-13	-14	-15	16	-17	18	19	20	21	22	23	24	25	26	27	28	29	30	31	32	-33	-34	35	36	-37
			Ursus thibetanus	NC_009971	1	2	3	4	5	6	7	-8	9	10	11	-12	-13	-14	-15	16	-17	18	19	20	21	22	23	24	25	26	27	28	29	30	31	32	-33	-34	35	36	-37
			Vulpes vulpes	NC_008434	1	2	3	4	5	6	7	-8	9	10	11	-12	-13	-14	-15	16	-17	18	19	20	21	22	23	24	25	26	27	28	29	30	31	32	-33	-34	35	36	-37
			Zalophus californianus	NC_008416	1	2	3	4	5	6	7	-8	9	10	11	-12	-13	-14	-15	16	-17	18	19	20	21	22	23	24	25	26	27	28	29	30	31	32	-33	-34	35	36	-37
		Pholidota (2)	Manis pentadactyla	NC_016008	1	2	3	4	5	6	7	-8	9	10	11	-12	-13	-14	-15	16	-17	18	19	20	21	22	23	24	25	26	27	28	29	30	31	32	-33	-34	35	36	-37
			Manis tetradactyla	NC_004027	1	2	3	4	5	6	7	8	9	10	11	-12	-13	-14	-15	16	-17	18	19	20	21	22	23	24	25	26	27	28	29	30	31	32	-33	-34	35	36	-37
		Perissodactyla (9)	Ceratotherium simum	NC_001808	1	2	3	4	5	6	7	-8	9	10	11	-12	-13	-14	-15	16	-17	18	19	20	21	22	23	24	25	26	27	28	29	30	31	32	-33	-34	35	36	-37
			Coelodonta antiquitatis1	NC_012681	1	2	3	4	5	6	7	-8	9	10	11	-12	-13	-14	-15	16	-17	18	19	20	21	22	23	24	25	26	27	28	29	30	31	32	-33	-34	35	36	-37
			Dicerorhinus sumatrensis	NC_012684	1	2	3	4	5	6	7	-8	9	10	11	-12	-13	-14	-15	16	-17	18	19	20	21	22	23	24	25	26	27	28	29	30	31	32	-33	-34	35	36	-37
			Diceros bicornis	NC_012682	1	2	3	4	5	6	7	-8	9	10	11	-12	-13	-14	-15	16	-17	18	19	20	21	22	23	24	25	26	27	28	29	30	31	32	-33	-34	35	36	-37
			Equus asinus	NC_001788	1	2	3	4	5	6	7	-8	9	10	11	-12	-13	-14	-15	16	-17	18	19	20	21	22	23	24	25	26	27	28	29	30	31	32	-33	-34	35	36	-37
			Equus caballus	NC_001640	1	2	3	4	5	6	7	-8	9	10	11	-12	-13	-14	-15	16	-17	18	19	20	21	22	23	24	25	26	27	28	29	30	31	32	-33	-34	35	36	-37
			Equus hemionus	NC_016061	1	2	3	4	5	6	7	-8	9	10	11	-12	-13	-14	-15	16	-17	18	19	20	21	22	23	24	25	26	27	28	29	30	31	32	-33	-34	35	36	-37
			Rhinoceros sondaicus	NC_012683	1	2	3	4	5	6	7	-8	9	10	11	-12	-13	-14	-15	16	-17	18	19	20	21	22	23	24	25	26	27	28	29	30	31	32	-33	-34	35	36	-37
			Rhinoceros unicornis	NC_001779	1	2	3	4	5	6	7	-8	9	10	11	-12	-13	-14	-15	16	-17	18	19	20	21	22	23	24	25	26	27	28	29	30	31	32	-33	-34	35	36	-37
		Artiodactyla (47)	Ammotragus lervia	NC_009510	1	2	3	4	5	6	7	-8	9	10	11	-12	-13	-14	-15	16	-17	18	19	20	21	22	23	24	25	26	27	28	29	30	31	32	-33	-34	35	36	-37
			Antilope cervicapra	NC_012098	1	2	3	4	5	6	7	-8	9	10	11	-12	-13	-14	-15	16	-17	18	19	20	21	22	23	24	25	26	27	28	29	30	31	32	-33	-34	35	36	-37
			Bison bison	NC_012346	1	2	3	4	5	6	7	-8	9	10	11	-12	-13	-14	-15	16	-17	18	19	20	21	22	23	24	25	26	27	28	29	30	31	32	-33	-34	35	36	-37
			Bison bonasus	NC_014044	1	2	3	4	5	6	7	-8	9	10	11	-12	-13	-14	-15	16	-17	18	19	20	21	22	23	24	25	26	27	28	29	30	31	32	-33	-34	35	36	-37
			Bos grunniens	NC_006380	1	2	3	4	5	6	7	-8	9	10	11	-12	-13	-14	-15	16	-17	18	19	20	21	22	23	24	25	26	27	28	29	30	31	32	-33	-34	35	36	-37
			Bos indicus	NC_005971	1	2	3	4	5	6	7	-8	9	10	11	-12	13	-14	-15	16	-17	18	19	20	21	22	23	24	25	26	27	28	29	30	31	32	-33	-34	35	36	-37
			Bos javanicus	NC_012706	1	2	3	4	5	6	7	-8	9	10	11	-12	-13	-14	-15	16	-17	18	19	20	21	22	23	24	25	26	27	28	29	30	31	32	-33	-34	35	36	-37
			Bos primigenius1	NC_013996	1	2	3	4	5	6	7	-8	9	10	11	-12	-13	-14	-15	16	-17	18	19	20	21	22	23	24	25	26	27	28	29	30	31	32	-33	-34	35	36	-37
			Bos taurus	NC_006853	1	2	3	4	5	6	7	-8	9	10	11	-12	-13	-14	-15	16	-17	18	19	20	21	22	23	24	25	26	27	28	29	30	31	32	-33	-34	35	36	-37
			Bubalus bubalis	NC_006295	1	2	3	4	5	6	7	8	9	10	11	12	13	14	15	16	17	18	19	20	21	22	23	24	25	26	27	28	29	30	31	32	-33	34	35	36	37
			Budorcas taxicolor	NC_013069	1	2	3	4	5	6	7	-8	9	10	11	-12	-13	-14	-15	16	-17	18	19	20	21	22	23	24	25	26	27	28	29	30	31	32	-33	-34	35	36	-37
			Camelus bactrianus	NC_009628	1	2	3	4	5	6	7	-8	9	10	11	-12	-13	-14	-15	16	-17	18	19	20	21	22	23	24	25	26	27	28	29	30	31	32	-33	-34	35	36	-37
			Camelus dromedarius	NC_009849	1	2	3	4	5	6	7	-8	9	10	11	-12	-13	-14	-15	16	-17	18	19	20	21	22	23	24	25	26	27	28	29	30	31	32	-33	-34	35	36	-37
			Camelus ferus	NC_009629	1	2	3	4	5	6	7	-8	9	10	11	-12	-13	-14	-15	16	-17	18	19	20	21	22	23	24	25	26	27	28	29	30	31	32	-33	-34	35	36	-37
			Capra hircus	NC_005044	1	2	3	4	5	6	7	8	9	10	11	-12	-13	-14	-15	16	-17	18	19	20	21	22	23	24	25	26	27	28	29	30	31	32	-33	-34	35	36	-37
			Capricornis crispus	NC_012096	1	2	3	4	5	6	7	-8	9	10	11	-12	-13	-14	-15	16	-17	18	19	20	21	22	23	24	25	26	27	28	29	30	31	32	-33	-34	35	36	-37
			Capricornis swinhoei	NC_010640	1	2	3	4	5	6	7	-8	9	10	11	-12	-13	-14	-15	16	-17	18	19	20	21	22	23	24	25	26	27	28	29	30	31	32	-33	-34	35	36	-37
			Cervus elaphus	NC_007704	1	2	3	4	5	6	7	-8	9	10	11	-12	-13	-14	-15	16	-17	18	19	20	21	22	23	24	25	26	27	28	29	30	31	32	-33	-34	35	36	-37
			Cervus nippon centralis	NC_006993	1	2	3	4	5	6	7	-8	9	10	11	-12	-13	-14	-15	16	-17	18	19	20	21	22	23	24	25	26	27	28	29	30	31	32	-33	-34	35	36	-37
			Elaphodus cephalophus	NC_008749	1	2	3	4	5	6	7	-8	9	10	11	-12	-13	-14	-15	16	-17	18	19	20	21	22	23	24	25	26	27	28	29	30	31	32	-33	-34	35	36	-37
			Giraffa camelopardalis angolensis	NC_012100	1	2	3	4	5	6	7	-8	9	10	11	-12	-13	-14	-15	16	-17	18	19	20	21	22	23	24	25	26	27	28	29	30	31	32	-33	-34	35	36	-37
			Hippopotamus amphibius	NC_000889	1	2	3	4	5	6	7	-8	9	10	11	-12	-13	-14	-15	16	-17	18	19	20	21	22	23	24	25	26	27	28	29	30	31	32	-33	-34	35	36	-37
			Hydropotes inermis	NC_011821	1	2	3	4	5	6	7	-8	9	10	11	-12	-13	-14	-15	16	-17	18	19	20	21	22	23	24	25	26	27	28	29	30	31	32	-33	-34	35	36	-37
			Kobus leche	NC_018603	1	2	3	4	5	6	7	-8	9	10	11	-12	-13	-14	-15	16	-17	18	19	20	21	22	23	24	25	26	27	28	29	30	31	32	-33	-34	35	36	-37
			Lama glama	NC_012102	1	2	3	4	5	6	7	-8	9	10	11	-12	-13	-14	-15	16	-17	18	19	20	21	22	23	24	25	26	27	28	29	30	31	32	-33	-34	35	36	-37
			Lama guanicoe	NC_011822	1	2	3	4	5	6	7	-8	9	10	11	-12	-13	-14	-15	16	-17	18	19	20	21	22	23	24	25	26	27	28	29	30	31	32	-33	-34	35	36	-37
			Moschus berezovskii	NC_012694	1	2	3	4	5	6	7	-8	9	10	11	-12	-13	-14	-15	16	-17	18	19	20	21	22	23	24	25	26	27	28	29	30	31	32	-33	-34	35	36	-37
			Moschus moschiferus	NC_013753	1	2	3	4	5	6	7	-8	9	10	11	-12	-13	-14	-15	16	-17	18	19	20	21	22	23	24	25	26	27	28	29	30	31	32	-33	-34	35	-36	-37
			Muntiacus crinifrons	NC_004577	1	2	3	4	5	6	7	-8	9	10	11	-12	-13	-14	-15	16	-17	18	19	20	21	22	23	24	25	26	27	28	29	30	31	32	-33	-34	35	36	-37
			Muntiacus muntjak	NC_004563	1	2	3	4	5	6	7	-8	9	10	11	-12	-13	-14	-15	16	-17	18	19	20	21	22	23	24	25	26	27	28	29	30	31	32	-33	-34	35	36	-37
			Muntiacus reevesi	NC_004069	1	2	3	4	5	6	7	-8	9	10	11	-12	-13	-14	-15	16	-17	18	19	20	21	22	23	24	25	26	27	28	29	30	31	32	-33	-34	35	36	-37
			Naemorhedus caudatus	NC_013751	1	2	3	4	5	6	7	8	9	10	-11	-12	-13	-14	-15	16	-17	18	19	20	21	22	23	24	25	26	27	28	29	30	31	32	-33	-34	35	-36	-37
			Odocoileus hemionus	NC_020729	1	2	3	4	5	6	7	-8	9	10	11	-12	-13	-14	-15	16	-17	18	19	20	21	22	23	24	25	26	27	28	29	30	31	32	-33	-34	35	36	-37
			Odocoileus virginianus	NC_015247	1	2	3	4	5	6	7	-8	9	10	11	-12	-13	-14	-15	16	-17	18	19	20	21	22	23	24	25	26	27	28	29	30	31	32	-33	-34	35	36	-37
			Oryx dammah	NC_016421	1	2	3	4	5	6	7	-8	9	10	11	-12	-13	-14	-15	16	-17	18	19	20	21	22	23	24	25	26	27	28	29	30	31	32	-33	-34	35	36	-37
			Oryx gazella	NC_016422	1	2	3	4	5	6	7	-8	9	10	11	-12	-13	-14	-15	16	-17	18	19	20	21	22	23	24	25	26	27	28	29	30	31	32	-33	-34	35	36	-37
			Ovis aries	NC_001941	1	2	3	4	5	6	7	-8	9	10	11	-12	-13	-14	-15	16	-17	18	19	20	21	22	23	24	25	26	27	28	29	30	31	32	-33	-34	35	36	-37
			Ovis canadensis	NC_015889	1	2	3	4	5	6	7	-8	9	10	11	-12	-13	-14	-15	16	-17	18	19	20	21	22	23	24	25	26	27	28	29	30	31	32	-33	-34	35	36	-37
			Pantholops hodgsonii	NC_007441	1	2	3	4	5	6	7	-8	9	10	11	-12	-13	-14	-15	16	-17	18	19	20	21	22	23	24	25	26	27	28	29	30	31	32	-33	-34	35	36	-37
			Pecari tajacu	NC_012103	1	2	3	4	5	6	7	-8	9	10	11	-12	-13	-14	-15	16	-17	18	19	20	21	22	23	24	25	26	27	28	29	30	31	32	-33	-34	35	36	-37
			Przewalskium albirostris	NC_016707	1	2	3	4	5	6	7	-8	9	10	11	-12	-13	-14	-15	16	-17	18	19	20	21	22	23	24	25	26	27	28	29	30	31	32	-33	-34	35	36	-37
			Rusa timorensis	NC_020745	1	2	3	4	5	6	7	-8	9	10	11	-12	-13	-14	-15	16	-17	18	19	20	21	22	23	24	25	26	27	28	29	30	31	32	-33	-34	35	36	-37
			Rusa unicolor swinhoei	NC_008414	1	2	3	4	5	6	7	-8	9	10	11	-12	-13	-14	-15	16	-17	18	19	20	21	22	23	24	25	26	27	28	29	30	31	32	-33	-34	35	36	37
			Sus scrofa	NC_000845	1	2	3	4	5	6	7	-8	9	10	11	-12	-13	-14	-15	16	-17	18	19	20	21	22	23	24	25	26	27	28	29	30	31	32	-33	-34	35	36	-37
			Sus scrofa domesticus	NC_012095	1	2	3	4	5	6	7	-8	9	10	11	-12	-13	-14	-15	16	-17	18	19	20	21	22	23	24	25	26	27	28	29	30	31	32	-33	-34	35	36	-37
			Sus scrofa taiwanensis	NC_014692	1	2	3	4	5	6	7	-8	9	10	11	-12	-13	-14	-15	16	-17	18	19	20	21	22	23	24	25	26	27	28	29	30	31	32	-33	-34	35	36	-37
			Vicugna pacos	NC_002504	1	2	3	4	5	6	7	8	9	10	11	-12	-13	-14	-15	16	-17	18	19	20	21	22	23	24	25	26	27	28	29	30	31	32	-33	34	35	36	-37
		Cetacea (32)	Balaena mysticetus	NC_005268	1	2	3	4	5	6	7	-8	9	10	11	-12	-13	-14	-15	16	-17	18	19	20	21	22	23	24	25	26	27	28	29	30	31	32	-33	-34	35	36	-37
			Balaenoptera acutorostrata	NC_005271	1	2	3	4	5	6	7	-8	9	10	11	-12	-13	-14	-15	16	-17	18	19	20	21	22	23	24	25	26	27	28	29	30	31	32	-33	-34	35	36	-37
			Balaenoptera bonaerensis	NC_006926	1	2	3	4	5	6	7	-8	9	10	11	-12	-13	-14	-15	16	-17	18	19	20	21	22	23	24	25	26	27	28	29	30	31	32	-33	-34	35	36	-37
			Balaenoptera borealis	NC_006929	1	2	3	4	5	6	7	-8	9	10	11	-12	-13	-14	-15	16	-17	18	19	20	21	22	23	24	25	26	27	28	29	30	31	32	-33	-34	35	36	-37
			Balaenoptera brydei	NC_006928	1	2	3	4	5	6	7	-8	9	10	11	-12	-13	-14	-15	16	-17	18	19	20	21	22	23	24	25	26	27	28	29	30	31	32	-33	-34	35	36	-37
			Balaenoptera edeni	NC_007938	1	2	3	4	5	6	7	-8	9	10	11	-12	-13	-14	-15	16	-17	18	19	20	21	22	23	24	25	26	27	28	29	30	31	32	-33	-34	35	36	-37
			Balaenoptera musculus	NC_001601	1	2	3	4	5	6	7	-8	9	10	11	-12	-13	-14	-15	16	-17	18	19	20	21	22	23	24	25	26	27	28	29	30	31	32	-33	-34	35	36	-37
			Balaenoptera omurai	NC_007937	1	2	3	4	5	6	7	-8	9	10	11	-12	-13	-14	-15	16	-17	18	19	20	21	22	23	24	25	26	27	28	29	30	31	32	-33	-34	35	36	-37
			Balaenoptera physalus	NC_001321	1	2	3	4	5	6	7	-8	9	10	11	-12	-13	-14	-15	16	-17	18	19	20	21	22	23	24	25	26	27	28	29	30	31	32	-33	-34	35	36	-37
			Caperea marginata	NC_005269	1	2	3	4	5	6	7	-8	9	10	11	-12	-13	-14	-15	16	-17	18	19	20	21	22	23	24	25	26	27	28	29	30	31	32	-33	-34	35	36	-37
			Cephalorhynchus heavisidii	NC_020696	1	2	3	4	5	6	7	-8	9	10	11	-12	-13	-14	-15	16	-17	18	19	20	21	22	23	24	25	26	27	28	29	30	31	32	-33	34	35	36	37
			Delphinus capensis	NC_012061	1	2	3	4	5	6	7	-8	9	10	11	-12	-13	-14	-15	16	-17	18	19	20	21	22	23	24	25	26	27	28	29	30	31	32	-33	34	35	36	37
			Eschrichtius robustus	NC_005270	1	2	3	4	5	6	7	-8	9	10	11	-12	-13	-14	-15	16	-17	18	19	20	21	22	23	24	25	26	27	28	29	30	31	32	-33	-34	35	36	-37
			Eubalaena australis	NC_006930	1	2	3	4	5	6	7	-8	9	10	11	-12	-13	-14	-15	16	-17	18	19	20	21	22	23	24	25	26	27	28	29	30	31	32	-33	-34	35	36	-37
			Eubalaena japonica	NC_006931	1	2	3	4	5	6	7	-8	9	10	11	-12	-13	-14	-15	16	-17	18	19	20	21	22	23	24	25	26	27	28	29	30	31	32	-33	-34	35	36	-37
			Feresa attenuata	NC_019588	1	2	3	4	5	6	7	8	9	10	11	-12	-13	-14	-15	16	-17	18	19	20	21	22	23	24	25	26	27	28	29	30	31	32	-33	-34	35	36	-37
			Globicephala melas	NC_019441	1	2	3	4	5	6	7	-8	9	10	11	-12	-13	-14	-15	16	-17	18	19	20	21	22	23	24	25	26	27	28	29	30	31	32	-33	34	35	36	-37
			Grampus griseus	NC_012062	1	2	3	4	5	6	7	-8	9	10	11	-12	-13	-14	-15	16	-17	18	19	20	21	22	23	24	25	26	27	28	29	30	31	32	-33	34	35	36	37
			Hyperoodon ampullatus	NC_005273	1	2	3	4	5	6	7	-8	9	10	11	-12	-13	-14	-15	16	-17	18	19	20	21	22	23	24	25	26	27	28	29	30	31	32	-33	-34	35	36	-37
			Inia geoffrensis	NC_005276	1	2	3	4	5	6	7	-8	9	10	11	-12	-13	-14	-15	16	-17	18	19	20	21	22	23	24	25	26	27	28	29	30	31	32	-33	-34	35	36	-37
			Kogia breviceps	NC_005272	1	2	3	4	5	6	7	-8	9	10	11	-12	-13	-14	-15	16	-17	18	19	20	21	22	23	24	25	26	27	28	29	30	31	32	-33	-34	35	36	-37
			Lagenorhynchus albirostris	NC_005278	1	2	3	4	5	6	7	-8	9	10	11	-12	-13	-14	-15	16	-17	18	19	20	21	22	23	24	25	26	27	28	29	30	31	32	-33	-34	35	36	-37
			Lipotes vexillifer	NC_007629	1	2	3	4	5	6	7	-8	9	10	11	-12	-13	-14	-15	16	-17	18	19	20	21	22	23	24	25	26	27	28	29	30	31	32	-33	-34	35	36	-37
			Megaptera novaeangliae	NC_006927	1	2	3	4	5	6	7	-8	9	10	11	-12	-13	-14	-15	16	-17	18	19	20	21	22	23	24	25	26	27	28	29	30	31	32	-33	-34	35	36	-37
			Monodon monoceros	NC_005279	1	2	3	4	5	6	7	-8	9	10	11	-12	-13	-14	-15	16	-17	18	19	20	21	22	23	24	25	26	27	28	29	30	31	32	-33	-34	35	36	-37
			Orcaella brevirostris	NC_019590	1	2	3	4	5	6	7	-8	9	10	11	-12	-13	-14	-15	16	-17	18	19	20	21	22	23	24	25	26	27	28	29	30	31	32	-33	-34	35	36	-37
			Orcinus orca	NC_014682	1	2	3	4	5	6	7	-8	9	10	11	-12	-13	-14	-15	16	-17	18	19	20	21	22	23	24	25	26	27	28	29	30	31	32	-33	34	35	36	-37
			Peponocephala electra	NC_019589	1	2	3	4	5	6	7	-8	9	10	11	-12	-13	-14	-15	16	-17	18	19	20	21	22	23	24	25	26	27	28	29	30	31	32	-33	-34	35	36	-37
			Physeter catodon	NC_002503	1	2	3	4	5	6	7	-8	9	10	11	-12	-13	-14	-15	16	-17	18	19	20	21	22	23	24	25	26	27	28	29	30	31	32	-33	-34	35	36	-37
			Platanista minor	NC_005275	1	2	3	4	5	6	7	-8	9	10	11	-12	-13	-14	-15	16	-17	18	19	20	21	22	23	24	25	26	27	28	29	30	31	32	-33	-34	35	36	-37
			Sousa chinensis	NC_012057	1	2	3	4	5	6	7	-8	9	10	11	-12	-13	-14	-15	16	-17	18	19	20	21	22	23	24	25	26	27	28	29	30	31	32	-33	34	35	36	-37
			Tursiops truncatus	NC_012059	1	2	3	4	5	6	7	-8	9	10	11	-12	-13	-14	-15	16	-17	18	19	20	21	22	23	24	25	26	27	28	29	30	31	32	-33	34	35	36	37
		Chiroptera (10)	Artibeus jamaicensis	NC_002009	1	2	3	4	5	6	7	-8	9	10	11	-12	-13	-14	-15	16	-17	18	19	20	21	22	23	24	25	26	27	28	29	30	31	32	-33	-34	35	36	-37
			Chalinolobus tuberculatus	NC_002626	1	2	3	4	5	6	7	-8	9	10	11	-12	-13	-14	-15	16	-17	18	19	20	21	22	23	24	25	26	27	28	29	30	31	32	-33	-34	35	36	-37
			Desmodus rotundus	NC_022423	1	2	3	4	5	6	7	-8	9	10	11	-12	-13	-14	-15	16	-17	18	19	20	21	22	23	24	25	26	27	28	29	30	31	32	-33	-34	35	36	-37
			Hipposideros armiger	NC_018540	1	2	3	4	5	6	7	-8	9	10	11	-12	-13	-14	-15	16	-17	18	19	20	21	22	23	24	25	26	27	28	29	30	31	32	-33	-34	35	36	-37
			Lasiurus borealis	NC_016873	1	2	3	4	5	6	7	-8	9	10	11	-12	-13	-14	-15	16	-17	18	19	20	21	22	23	24	25	26	27	28	29	30	31	32	-33	-34	35	36	-37
			Mystacina tuberculata	NC_006925	1	2	3	4	5	6	7	-8	9	10	11	-12	-13	-14	-15	16	-17	18	19	20	21	22	23	24	25	26	27	28	29	30	31	32	-33	-34	35	36	-37
			Pipistrellus abramus	NC_005436	1	2	3	4	5	6	7	-8	9	10	11	-12	-13	-14	-15	16	-17	18	19	20	21	22	23	24	25	26	27	28	29	30	31	32	-33	-34	35	36	-37
			Pteropus dasymallus	NC_002612	1	2	3	4	5	6	7	-8	9	10	11	-12	-13	-14	-15	16	-17	18	19	20	21	22	23	24	25	26	27	28	29	30	31	32	-33	-34	35	36	-37
			Rhinolophus monoceros	NC_005433	1	2	3	4	5	6	7	-8	9	10	11	-12	-13	-14	-15	16	-17	18	19	20	21	22	23	24	25	26	27	28	29	30	31	32	-33	-34	35	36	-37
			Rousettus aegyptiacus	NC_007393	1	2	3	4	5	6	7	-8	9	10	11	-12	-13	-14	-15	16	-17	18	19	20	21	22	23	24	25	26	27	28	29	30	31	32	-33	-34	35	36	-37
