# Supplementary material for: Gene annotation errors are common in the mammalian mitochondrial genomes database
Source: BMC Genomics. 2019 Jan 22;20:73. doi: 10.1186/s12864-019-5447-1 (PMC6341679; doi:10.1186/s12864-019-5447-1)
Supplement: Supplementary file 2 — Table S2. Lengths of each gene and of the total for each of the 304 mammalian mitochondrial genomes analyzed. “CR” is the control region that normally contains a D-loop structure, with the number in this column being all nucleotides annotated as the control region (or a synonym such as “A + T-rich region” or “D-loop region”) or, if lacking such annotation, the total number of unassigned nucleotides reported between annotations of flanking tRNA genes. The absence of any reported sequence between trnP and trnF is represented by zero (0). Highlighting follows the scheme in Table S2 with grey here also representing cases where there is no CR sequence in the GenBank record. trnY for Aotus nancymaae, colored red here, is also in error for gene boundary errors. The numeral inparentheses indicates the number of species whose mitogenomes were analyzed in each order. (XLSX 77 kb) [file 12864_2019_5447_MOESM2_ESM.xlsx]

## Sheet: Sheet1
Major taxa			Species	CR	trnF	rrnS	trnV	rrnL	trnL	nad1	trnI	trnQ	trnM	nad2	trnW	trnA	trnN	trnC	trnY	cox1	trnS	trnD	cox2	trnK	atp8	atp6	cox3	trnG	nad3	trnR	nad4L	nad4	trnH	trnS	trnL	nad5	nad6	trnE	cob	trnT	trnP	Total
Monotremata (3)			Ornithorhynchus anatinus	1559	72	943	66	1562	75	957	69	72	69	1044	68	69	73	65	67	1542	71	68	693	66	210	681	784	70	348	69	297	1378	69	58	71	1815	501	69	1140	69	67	17019
			Tachyglossus aculeatus	909	72	950	67	1567	75	957	69	72	69	1044	69	67	73	61	66	1542	61	72	693	60	210	681	784	69	348	69	297	1378	73	59	68	1815	501	68	1140	69	66	16360
			Zaglossus bruijni	909	72	941	67	1570	76	957	69	73	69	1042	69	67	73	63	66	1542	71	68	693	66	210	679	784	70	348	69	297	1378	69	58	71	1815	501	49	1140	69	67	16367
Marsupialia	Didelphimorphia (4)		Didelphis virginiana	1615	70	951	72	1570	74	957	69	70	69	1044	71	69	72	66	68	1542	69	70	682	59	210	681	784	68	349	70	297	1378	69	56	71	1809	507	69	1149	68	66	17084
			Metachirus nudicaudatus	453	36	950	74	1569	74	957	69	70	69	1044	71	69	72	67	68	1542	69	70	682	61	210	681	784	68	351	70	297	1378	70	56	71	1800	507	71	1149	68	66	15882
			Monodelphis domestica	1601	70	956	71	1579	74	956	69	70	70	1044	72	68	71	68	67	1542	69	69	685	58	210	681	784	0	349	69	297	1378	69	57	57	1827	501	69	1149	69	67	17079
			Thylamys elegans	0	35	945	69	1580	74	956	69	70	71	1044	69	69	79	82	68	1542	69	69	685	61	210	680	784	66	351	69	297	1378	69	56	71	1806	501	70	1149	68	0	15452
	Paucituberculata (2)		Caenolestes fuliginosus	1184	68	959	70	1572	74	952	69	70	69	1044	73	71	71	68	68	1542	69	69	685	56	210	681	784	68	349	68	297	1378	68	56	71	1809	501	69	1146	69	68	16629
			Rhyncholestes raphanurus	1280	67	961	69	1573	74	953	69	70	69	1044	73	69	71	65	67	1542	68	69	685	57	210	681	784	68	349	68	297	1378	68	56	71	1809	498	69	1146	69	67	16727
	Microbiotheria (1)		Dromiciops gliroides	0	34	952	69	1562	74	956	65	70	69	1047	70	70	72	65	72	1542	69	70	682	57	210	681	784	68	351	69	292	1378	69	57	71	1809	504	69	1146	68	0	15350
	Diprotodontia (12)		Dactylopsila trivirgata	596	68	948	68	1577	74	957	66	73	59	1047	72	68	72	68	68	1542	69	70	685	66	210	681	784	66	352	69	297	1378	69	58	72	1809	504	70	1146	62	62	16058
			Distoechurus pennatus	1339	69	953	69	1565	73	957	66	72	59	1047	70	68	72	65	68	1542	69	67	682	60	210	681	784	65	351	69	297	1375	70	59	72	1809	507	66	1146	61	68	16775
			Lagorchestes hirsutus	1433	69	949	69	1560	75	957	66	72	60	1047	71	69	72	65	68	1542	69	70	682	64	210	681	784	65	349	69	297	1378	69	59	69	1809	504	69	1146	62	68	16889
			Lagostrophus fasciatus	1431	70	947	72	1573	74	957	69	70	69	1045	71	69	72	66	68	1542	65	70	682	60	210	681	784	68	339	69	297	1378	69	57	71	1809	504	69	1146	69	67	16866
			Macropus robustus	1428	70	949	69	1572	74	957	69	71	69	1047	72	69	72	66	68	1542	69	70	682	64	210	681	784	68	349	69	297	1378	69	59	71	1809	504	69	1146	69	69	16896
			Petaurus breviceps	647	67	954	69	1572	74	957	66	72	69	1044	70	69	72	66	67	1542	69	70	682	62	210	681	784	65	349	69	297	1378	69	58	72	1809	495	69	1146	62	67	16103
			Phascolarctos cinereus	903	69	950	69	1573	74	957	66	72	60	1050	70	69	70	65	66	1542	69	70	682	63	210	681	784	65	349	69	297	1378	69	59	73	1812	507	69	1140	62	67	16357
			Potorous tridactylus	1463	70	950	69	1570	74	957	69	70	69	1044	70	69	72	65	68	1542	73	70	682	64	210	681	784	69	351	69	297	1378	73	57	71	1809	504	69	1146	69	67	16922
			Pseudocheirus peregrinus	619	16	966	70	1563	74	957	69	70	69	1044	70	69	72	65	68	1542	69	70	682	67	210	679	784	68	351	69	297	1378	69	56	71	1809	504	69	1146	68	67	16022
			Tarsipes rostratus	298	70	298	70	1562	73	957	69	70	69	1042	70	69	72	67	67	1542	69	70	682	64	216	679	784	68	351	69	297	1378	69	56	71	1809	504	69	1143	69	69	15744
			Trichosurus vulpecula	1754	69	946	69	1565	74	957	69	71	69	1044	70	69	72	66	68	1548	69	70	693	61	210	681	784	68	348	69	297	1378	69	59	71	1818	504	69	1146	68	68	17191
			Vombatus ursinus	1538	73	959	69	1558	74	957	66	72	69	1044	70	69	72	65	68	1542	69	70	685	56	210	681	784	65	351	69	297	1378	69	59	72	1812	504	78	1146	61	67	16996
	Dasyuromorphia (6)		Dasyurus hallucatus	1664	69	950	68	1574	74	957	69	73	69	1044	70	69	72	66	69	1542	69	70	685	61	210	681	784	68	348	69	297	1378	69	59	71	1818	501	69	1146	68	67	17159
			Myrmecobius fasciatus	1354	69	949	69	1576	74	957	69	71	69	1044	70	69	72	66	64	1539	70	70	688	63	210	681	784	68	346	69	297	1378	69	59	71	1818	498	69	1146	68	67	16813
			Phascogale tapoatafa	1922	68	953	69	1572	74	957	69	71	69	1044	70	69	72	65	65	1542	70	70	682	66	210	681	784	69	351	69	297	1378	69	59	72	1807	501	69	1146	68	67	17405
			Sminthopsis crassicaudata	1854	68	955	68	1581	74	957	73	71	69	1044	70	69	71	66	68	1542	69	70	682	62	210	681	784	68	348	69	297	1376	70	58	71	1815	501	69	1146	68	67	17363
			Sminthopsis douglasi	1035	68	951	69	1574	74	957	69	71	69	1044	70	69	72	65	69	1542	69	70	682	67	210	681	784	68	351	69	297	1378	69	59	71	1809	501	69	1146	68	68	16538
			Thylacinus cynocephalus	1964	68	952	68	1567	74	957	69	71	68	1044	70	69	72	66	65	1542	69	70	682	65	210	681	784	68	346	69	297	1378	70	59	71	1824	501	69	1143	68	67	17411
	Notoryctemorphia (1)		Notoryctes typhlops	570	0	951	69	1571	74	957	69	70	70	1044	72	70	71	65	67	1542	70	70	682	53	210	681	784	70	351	70	297	1378	69	56	71	1809	504	69	1146	69	67	15923
	Peramelemorphia (4)		Echymipera rufescens australis	1166	69	955	69	1577	74	957	68	71	69	1044	69	69	72	67	69	1542	69	70	685	62	213	681	784	68	348	69	297	1378	69	59	71	1818	501	69	1146	68	67	16642
			Isoodon macrourus	1405	70	948	69	1574	74	957	69	71	69	1044	70	69	72	65	68	1542	69	70	685	62	210	681	784	68	348	69	297	1378	69	59	71	1818	501	69	1146	68	67	16852
			Macrotis lagotis	0	15	925	70	1571	74	957	69	70	69	1044	70	69	71	64	68	1542	69	70	682	62	210	679	784	68	351	69	297	1378	69	59	71	1809	1809	69	1146	59	0	15289
			Perameles gunnii	0	35	949	70	1582	74	957	69	70	69	1044	71	69	72	64	69	1542	69	70	682	63	210	681	784	68	351	69	297	1378	69	59	71	1809	1809	69	1146	57	0	15360
Eutheria	Afrotheria	Afrosoricida (3)	Chrysochloris asiatica	1234	70	953	68	1563	75	957	69	72	69	1044	67	70	72	65	66	1542	69	69	684	70	204	681	784	68	349	67	297	1378	69	58	70	1812	525	70	1140	67	66	16652
			Echinops telfairi	1120	65	957	66	1557	74	955	69	71	68	1042	69	71	74	67	71	1542	70	68	684	66	207	681	784	67	346	68	297	1378	68	58	70	1809	513	69	1140	65	67	16549
			Eremitalpa granti	1198	69	953	66	1563	75	955	66	72	69	1042	69	68	73	68	67	1542	69	70	684	68	204	681	784	68	347	66	297	1378	69	57	71	1812	522	71	1140	66	66	16602
		Macroscelidea (2)	Elephantulus sp. VB001	1269	68	958	66	1551	75	957	69	69	68	1044	68	70	73	65	64	1542	69	68	681	68	204	681	784	68	346	67	297	1378	69	58	71	1818	528	68	1140	67	67	16677
			Macroscelides proboscideus	1240	73	948	66	1560	75	957	69	71	69	1044	68	70	73	65	65	1557	69	67	681	66	204	681	784	69	346	67	297	1378	69	58	70	1809	528	72	1140	65	67	16641
		Tubulidentata (1)	Orycteropus afer	1364	67	956	70	1575	75	954	68	73	69	1044	67	69	73	67	68	1548	69	69	684	71	204	681	784	69	346	69	297	1378	69	60	70	1815	522	70	1140	67	67	16816
		Proboscidea (5)	Elephas maximus	1484	69	962	68	1565	75	957	69	72	70	1044	68	69	74	66	64	1548	69	69	684	68	201	669	784	70	346	67	297	1378	69	59	70	1812	528	69	1137	66	68	16902
			Loxodonta africana	1449	71	960	67	1565	75	957	69	72	70	1044	67	68	74	65	64	1548	69	69	685	68	201	669	787	69	352	67	297	1378	69	59	70	1821	528	68	1137	66	68	16866
			Mammut americanum	1045	69	963	68	1567	75	955	69	72	70	1042	68	69	74	65	65	1548	69	69	684	68	204	669	784	69	346	67	297	1378	69	59	70	1812	528	70	1136	66	68	16469
			Mammuthus columbi	1039	69	960	68	1565	75	955	69	72	70	1042	68	69	74	66	64	1548	68	69	684	67	201	669	784	70	349	67	297	1368	69	59	70	1812	528	69	1136	66	68	16459
			Mammuthus primigenius	1349	69	960	68	1565	75	955	69	72	70	1042	68	69	74	67	64	1548	68	69	684	67	201	669	784	70	349	67	297	1368	69	59	70	1812	528	69	1136	66	68	16770
		Hyracoidea (2)	Dendrohyrax dorsalis	1138	70	951	68	1562	75	955	68	72	69	1042	70	69	73	66	67	1545	69	69	684	68	207	681	784	68	346	66	297	1381	69	57	70	1809	540	69	1140	68	67	16590
			Procavia capensis	1285	73	951	68	1570	75	955	68	72	69	1044	70	69	73	65	66	1541	69	69	684	69	204	681	784	69	346	66	297	1378	69	57	70	1818	543	69	1140	68	66	16743
		Sirenia (2)	Dugong dugon	1420	69	957	68	1565	75	957	71	72	69	1044	68	69	73	66	67	1542	69	69	684	67	204	681	784	69	346	67	297	1378	69	59	70	1812	528	69	1140	71	67	16850
			Trichechus manatus	1443	70	959	68	1570	75	955	71	72	69	1042	69	69	73	66	67	1542	69	69	684	67	204	679	784	69	347	67	297	1378	69	59	70	1812	528	69	1140	71	67	16882
	Xenarthra	Cingulata (1)	Dasypus novemcinctus	1604	69	966	69	1578	75	957	69	73	69	1044	68	69	73	61	66	1542	69	69	684	71	204	681	784	70	346	69	297	1378	68	60	70	1806	528	69	1140	68	71	17056
		Pilosa (3)	Bradypus tridactylus	1077	72	975	67	1578	75	957	69	73	69	1044	69	69	74	66	66	1554	69	68	684	68	204	681	785	69	350	70	297	1378	69	61	70	1824	528	69	1140	71	67	16975
			Choloepus didactylus	1083	70	964	68	1583	76	957	69	73	69	1044	68	69	73	68	67	1542	69	69	684	71	192	681	784	70	346	69	297	1378	69	60	70	1824	528	69	1140	68	70	16543
			Tamandua tetradactyla	975	69	958	67	1568	75	957	69	74	69	1044	70	69	73	67	69	1542	69	69	684	68	204	681	784	69	346	55	297	1378	68	60	70	1821	528	69	1140	66	67	16395
	Euarchontoglires	Dermoptera (1)	Galeopterus variegatus	1320	70	965	67	1574	76	956	69	72	69	1042	66	70	74	67	65	1554	69	68	684	67	204	204	784	69	347	66	297	1378	70	59	71	1797	525	69	1140	68	67	16748
		Scandentia (1)	Tupaia belangeri	1350	66	948	66	1572	75	957	69	71	69	1044	68	70	73	68	67	1542	69	69	684	66	204	681	786	66	347	66	297	1378	69	58	70	1812	522	68	1140	65	67	16754
		Primates (44)	Aotus azarai azarai	1160	71	957	68	1555	75	956	69	72	68	1039	65	69	73	67	67	1557	72	68	688	66	201	681	784	67	346	66	297	1375	69	59	71	1806	534	69	1140	68	69	16585
			Aotus lemurinus	1161	70	956	68	1554	75	955	70	72	68	1039	68	69	73	67	65	1557	68	68	674	66	201	681	784	67	346	66	297	1375	69	59	71	1806	534	69	1140	68	698	16580
			Aotus nancymaae	1050	70	956	68	1553	75	956	69	72	68	1039	65	69	73	67	66	1557	72	69	688	65	201	681	784	67	346	66	297	1375	69	59	71	1806	534	69	1140	68	69	16469
			Cebus albifrons	1106	70	958	58	1565	75	957	69	72	68	1041	67	68	73	67	68	1546	69	70	688	63	201	681	784	67	346	66	297	1375	69	59	71	1806	534	69	1137	70	68	16554
			Cebus apella	1096	70	960	58	1563	75	956	69	72	65	1039	67	68	73	67	69	1557	69	68	688	65	201	681	784	67	346	69	297	1375	69	59	71	1806	534	69	1137	70	68	16538
			Chlorocebus aethiops	947	73	951	69	1561	75	955	69	72	68	1042	66	69	73	68	65	1540	69	69	684	66	201	681	784	68	346	65	297	1378	69	59	66	1809	522	69	1141	67	68	16389
			Chlorocebus pygerythrus	902	72	951	69	1560	75	955	68	72	68	1042	66	69	73	68	65	1540	69	69	684	66	201	681	784	68	346	65	297	1378	69	59	65	1806	522	69	1141	67	68	16343
			Chlorocebus sabaeus	1122	74	948	69	1552	75	956	68	72	68	1042	63	69	73	62	71	1539	72	69	684	66	201	681	784	68	340	65	297	1378	69	59	71	1809	522	69	1141	67	69	16550
			Chlorocebus tantalus	929	68	950	70	1560	75	955	69	72	68	1042	66	69	73	68	65	1540	69	69	684	65	201	681	784	68	346	65	297	1378	69	59	66	1812	522	69	1141	67	68	16368
			Colobus guereza	1172	69	947	69	1571	75	957	69	72	68	1044	70	69	73	68	65	1545	69	68	684	68	207	681	784	69	346	65	297	1378	69	59	71	1806	525	69	1141	65	67	16648
			Daubentonia madagascariensis	1171	73	965	68	1569	75	955	69	75	69	1042	68	69	73	67	66	1543	69	67	684	69	207	681	784	70	347	68	297	1372	69	69	70	1812	525	68	1140	68	68	16620
			Eulemur fulvus fulvus	1666	69	955	69	1575	75	957	69	74	69	1044	67	69	69	67	66	1542	72	69	684	67	207	681	784	70	348	68	297	1378	69	69	70	1812	519	69	1140	68	66	17126
			Eulemur macaco macaco	1690	69	955	69	1573	75	957	69	74	69	1044	67	67	73	67	67	1542	72	69	684	67	207	681	784	70	348	68	297	1378	69	61	70	1812	519	70	1140	67	66	17149
			Eulemur mongoz	1218	69	955	69	1575	75	955	69	74	70	1044	68	69	73	67	67	1542	69	69	684	67	207	681	784	71	348	67	297	1381	69	63	71	1815	519	69	1140	67	66	16686
			Galago senegalensis	1304	71	980	68	1567	75	957	69	72	69	1041	68	68	73	66	67	1542	72	70	684	67	204	681	784	68	346	69	297	1378	69	59	70	1815	528	69	1140	68	69	16795
			Gorilla gorilla	918	71	949	69	1558	75	957	69	72	68	1044	68	69	73	66	66	1540	72	68	684	70	207	681	784	68	346	65	297	1378	69	59	71	1812	525	69	1141	68	68	16364
			Gorilla gorilla gorilla	964	71	950	69	1558	75	956	69	72	68	1042	68	69	73	66	66	1537	69	68	684	70	207	681	784	68	346	65	297	1378	69	59	71	1812	525	69	1141	66	68	16412
			Homo heidelbergensis	1118	71	954	69	1558	75	956	68	72	68	1042	68	69	73	66	66	1542	69	68	684	70	207	681	784	68	346	65	297	1378	69	59	71	1812	525	69	1141	66	68	16568
			Homo sapiens	1122	71	954	69	1559	75	956	69	72	68	1042	68	69	73	66	66	1542	69	68	684	70	207	681	784	68	346	65	297	1378	69	59	71	1812	525	69	1141	66	68	16569
			Homo sapiens altai	1118	71	954	69	1559	75	956	69	72	68	1042	68	69	73	66	66	1542	69	68	684	70	207	681	784	68	346	65	297	1378	69	59	71	1812	525	69	1141	66	68	16570
			Homo sapiens neanderthalensis	1119	71	954	69	1558	75	957	69	72	68	1042	68	68	73	67	66	1542	72	68	684	70	207	681	781	68	346	65	297	1378	69	59	71	1812	525	69	1135	66	69	16565
			Hylobates agilis	1050	70	951	68	1560	75	956	69	72	68	1043	78	68	74	66	66	1542	69	69	684	70	207	681	784	68	346	66	297	1378	69	59	71	1812	525	69	1141	66	68	16500
			Hylobates lar	1029	69	951	68	1558	75	957	69	72	68	1044	68	68	74	66	66	1542	69	69	684	70	207	681	784	68	346	66	297	1378	69	59	71	1812	525	69	1141	66	68	16472
			Hylobates pileatus	1049	70	951	68	1559	75	956	69	72	68	1043	68	68	74	66	66	1542	69	69	684	70	207	681	784	68	346	66	297	1378	69	59	71	1806	525	69	1141	66	68	16502
			Lemur catta	1583	69	953	69	1573	75	957	69	74	69	1044	68	69	73	66	67	1542	69	69	684	67	207	681	784	70	348	67	297	1378	68	60	70	1812	516	69	1140	70	66	17036
			Lepilemur hubbardorum	1413	70	954	71	1570	75	955	69	73	73	1042	68	69	73	67	67	1545	72	72	684	67	207	681	784	69	348	67	297	1378	70	59	70	1812	522	69	1140	67	67	16854
			Loris tardigradus	1284	70	974	68	1585	75	957	69	72	69	1044	68	68	73	67	68	1542	72	69	684	67	204	681	784	69	346	70	297	1378	69	60	70	1815	528	69	1140	69	69	16776
			Macaca fascicularis	1095	72	948	69	1560	75	955	68	68	68	1042	67	69	73	62	71	1539	72	68	684	66	207	681	784	69	346	65	297	1378	69	59	71	1812	528	69	1141	64	69	16575
			Macaca mulatta	1085	72	947	69	1558	75	957	69	69	68	1044	67	69	73	63	71	1539	72	68	684	65	207	681	784	68	346	65	297	1378	69	59	71	1812	528	69	1141	64	64	16564
			Macaca sylvanus	1095	72	946	69	1559	75	957	69	72	68	1044	67	69	73	69	82	1543	69	69	684	70	201	681	784	68	346	66	297	1378	69	59	71	1812	528	69	1141	65	68	16586
			Macaca thibetana	1091	73	947	69	1560	75	955	69	72	68	1042	67	69	73	63	71	1539	69	69	684	65	207	681	784	68	346	65	297	1378	69	59	71	1812	528	69	1141	64	68	16540
			Nasalis larvatus	1103	71	949	69	1566	75	957	70	72	68	1044	68	69	73	67	65	1545	69	69	684	68	207	681	784	67	346	65	297	1378	69	59	71	1812	525	69	1135	65	67	16570
			Nomascus siki	1031	70	952	69	1558	75	956	69	72	68	1043	68	69	74	66	66	1542	69	69	684	70	207	681	784	68	346	66	297	1375	69	59	71	1806	525	69	1141	66	68	16476
			Nycticebus coucang	1280	71	971	68	1588	75	957	69	72	69	1044	67	68	73	67	67	1542	68	69	684	69	204	681	784	69	347	69	297	1384	66	58	70	1812	528	69	1140	68	69	16764
			Otolemur crassicaudatus	1340	72	973	68	1574	75	957	67	72	69	1041	68	68	73	66	67	1542	72	69	684	67	204	681	784	68	346	69	297	1378	69	59	70	1815	528	69	1140	68	69	16827
			Pan paniscus	1121	71	950	69	1559	75	955	69	72	68	1044	68	69	73	66	66	1542	72	68	684	70	207	681	784	68	346	65	297	1378	69	59	71	1812	525	69	1141	66	68	16563
			Pan troglodytes	1113	71	949	69	1558	75	957	69	72	68	1044	68	68	73	73	66	1542	72	72	684	70	207	681	784	68	346	65	297	1378	69	59	71	1812	525	69	1141	66	68	16554
			Perodicticus potto	1154	69	968	69	1571	75	957	69	72	70	1044	70	68	73	67	67	1542	73	69	684	69	204	681	784	69	346	68	297	1378	69	60	70	1818	528	69	1140	69	70	16638
			Pongo abelii	1016	71	954	69	1560	75	956	69	72	68	1042	67	69	73	67	67	1543	69	68	684	70	207	681	784	68	346	65	297	1378	68	58	71	1806	525	69	1141	66	69	16499
			Pongo pygmaeus	917	71	953	69	1558	75	957	69	72	68	1044	66	69	73	67	67	1540	72	68	684	70	207	681	784	68	346	65	297	1378	69	58	71	1812	525	69	1141	66	70	16389
			Presbytis melalophos	1080	71	949	69	1557	75	957	70	72	68	1044	68	69	73	67	81	1554	69	68	684	67	207	681	784	68	346	65	297	1378	69	59	71	1806	525	69	1135	67	67	16543
			Propithecus coquereli	1647	70	956	70	1576	76	955	69	74	69	1042	67	69	73	67	67	1545	72	69	684	67	207	681	784	70	348	68	297	1383	69	60	70	1809	519	69	1140	67	66	17104
			Trachypithecus obscurus	1093	71	948	69	1564	75	957	70	72	68	1044	68	69	73	66	65	1545	69	68	684	66	207	681	784	68	346	65	297	1378	69	69	71	1806	525	70	1141	66	67	16560
			Varecia variegata variegata	1490	70	957	69	1579	76	957	69	75	69	1044	67	69	73	66	66	1542	72	69	684	68	207	681	784	70	348	68	297	1378	70	60	70	1812	519	69	1140	69	66	16965
		Lagomorpha (6)	Lepus capensis (liebre del cabo)	2280	67	955	66	1579	75	955	69	72	69	1044	67	67	73	67	66	1542	69	69	684	71	204	681	784	70	346	68	297	1378	69	59	70	1812	525	68	1140	68	66	17722
			Lepus europaeus (liebre europea)	2295	67	956	66	1579	75	957	65	72	74	1044	67	68	73	67	66	1542	69	69	684	70	204	681	784	70	346	67	297	1375	69	59	70	1812	525	68	1140	67	66	17734
			Ochotona collaris	1540	70	962	68	1572	76	957	68	72	69	1044	68	68	73	67	66	1542	69	69	684	67	207	681	784	70	346	67	297	1378	69	60	70	1812	525	69	1140	67	67	16968
			Ochotona curzoniae	1667	70	964	68	1567	75	955	69	72	69	1042	68	69	74	67	68	1542	69	69	684	66	207	680	784	69	347	68	297	1378	69	60	69	1808	525	69	1139	68	67	17131
			Ochotona princeps	1057	69	962	68	1568	75	955	69	72	70	1042	68	69	73	67	67	1542	69	69	684	67	207	680	784	70	346	67	297	1378	69	59	70	1812	525	69	1138	67	66	16481
			Oryctolagus cuniculus	1800	69	957	66	1579	75	955	70	72	69	1044	67	67	73	69	66	1542	69	69	684	69	204	680	784	70	347	67	297	1378	69	59	70	1812	525	68	1139	66	66	17245
		Rodentia (26)	Anomalurus sp. GP-2005	1439	70	960	66	1571	75	957	69	72	69	1044	66	69	73	67	68	1545	69	69	714	66	204	681	787	69	349	66	297	1378	68	59	70	1812	528	68	1140	67	66	16923
			Apodemus agrarius	857	67	954	69	1572	75	955	69	72	69	1036	68	69	71	67	67	1545	69	68	684	64	204	681	784	68	348	69	297	1378	67	59	71	1821	519	67	1144	69	67	16263
			Apodemus chejuensis	857	67	955	69	1573	75	955	69	71	69	1036	68	69	71	68	67	1545	69	68	684	64	204	681	784	68	348	68	297	1378	68	59	71	1830	519	69	1144	68	66	16261
			Apodemus chevrieri	895	66	954	69	1573	75	955	69	71	69	1036	68	69	71	66	67	1545	69	68	684	64	204	681	784	68	348	68	297	1378	68	59	71	1830	519	69	1144	69	69	16298
			Apodemus peninsulae	867	67	954	69	1573	75	955	69	72	69	1036	68	69	71	65	67	1545	69	68	684	64	204	681	784	68	348	69	297	1378	66	59	71	1819	519	67	1144	68	67	16269
			Castor canadensis	732	69	872	67	1577	75	955	69	73	70	1042	67	69	73	66	67	1543	68	68	684	65	204	681	784	70	346	67	297	1378	67	58	69	1809	0	69	1140	67	68	16701
			Castor fiber	757	69	868	67	1576	75	955	69	73	70	1042	67	69	73	66	67	1545	68	67	684	65	204	681	784	70	346	68	297	1378	67	58	70	1809	0	69	1140	68	68	16730
			Cavia porcellus	1357	65	943	69	1565	74	960	69	71	69	1044	70	69	73	67	67	1542	69	69	684	67	204	681	784	68	347	68	297	1378	69	57	70	1812	531	69	1140	69	68	16801
			Cricetulus griseus	887	69	953	72	1561	75	955	69	71	69	1033	69	70	71	68	68	1545	69	69	684	64	204	681	784	68	348	68	297	1378	68	58	70	1821	525	69	1143	67	67	16284
			Eospalax baileyi	933	67	952	66	1563	75	955	69	71	70	1042	69	69	73	66	66	1545	69	69	684	64	204	681	784	69	348	69	297	1378	67	60	70	1839	525	69	1144	68	65	16351
			Eospalax rothschildi	935	67	953	67	1566	75	955	69	71	71	1042	69	69	73	67	67	1545	69	69	684	64	204	681	784	69	348	67	297	1378	66	60	70	1842	525	69	1144	72	68	16377
			Eothenomys chinensis	963	66	950	71	1567	75	958	69	72	69	1035	67	69	70	68	67	1545	69	68	684	64	204	681	784	69	348	68	297	1378	67	59	70	1812	525	69	1143	66	68	16362
			Glis glis	1157	66	954	68	1556	75	955	69	74	69	1041	68	68	73	68	66	1542	70	69	684	68	204	679	784	69	346	70	297	1378	71	59	70	1812	525	68	1140	71	66	16602
			Heterocephalus glaber	961	68	967	66	1551	75	958	69	71	68	1042	69	69	73	66	67	1542	69	69	684	69	204	681	784	68	346	71	297	1378	69	59	70	1812	531	68	1135	69	66	16386
			Jaculus jaculus	1091	65	968	68	1576	75	955	69	73	69	1042	67	69	73	68	68	1545	70	67	684	65	207	681	784	70	348	69	297	1378	69	58	70	1809	525	68	1140	68	67	16546
			Leggadina lakedownensis	861	68	950	68	1569	75	955	69	70	69	1036	66	69	71	67	66	1545	69	68	684	64	192	681	784	68	348	68	297	1375	69	60	72	1821	519	69	1144	67	67	16262
			Mesocricetus auratus	867	69	955	72	1562	75	955	69	71	69	1033	66	69	71	67	68	1545	69	68	684	64	204	681	784	69	348	68	297	1378	67	58	70	1821	525	69	1141	67	67	16264
			Mus musculus domesticus	877	68	955	69	1582	75	957	69	71	69	1038	67	69	71	66	67	1545	71	70	684	65	204	681	784	68	348	69	297	1378	67	59	71	1824	519	69	1144	67	67	16300
			Mus musculus molossinus	875	68	955	69	1583	75	957	69	71	69	1038	67	69	69	67	67	1545	69	70	684	65	204	681	784	68	348	69	297	1378	67	59	71	1824	519	69	1144	67	67	16300
			Mus terricolor	889	66	953	69	1582	75	955	69	71	69	1036	68	69	71	67	68	1545	69	69	684	65	204	681	784	68	348	68	297	1378	68	59	73	1833	519	69	1144	67	68	16310
			Nannospalax ehrenbergi	980	67	957	66	1576	75	946	68	71	70	1042	67	69	73	64	64	1545	69	67	684	64	204	681	784	68	348	68	297	1377	68	59	71	1827	525	69	1140	68	66	16408
			Rattus exulans	896	69	956	67	1568	75	955	69	71	69	1036	68	69	72	67	69	1545	69	68	684	64	204	681	784	68	348	68	297	1378	68	60	71	1830	519	69	1143	67	68	16307
			Rattus norvegicus	898	67	958	68	1571	75	955	69	71	69	1039	66	69	72	68	66	1545	69	68	684	64	204	681	784	68	348	68	297	1378	68	60	71	1830	519	69	1143	67	68	16313
			Rattus rattus	898	69	956	68	1569	75	955	69	71	69	1036	66	69	72	68	66	1545	69	68	684	64	204	681	784	67	348	68	297	1378	68	59	71	1830	519	69	1143	67	68	16305
			Sciurus vulgaris	1059	66	967	69	1574	75	956	69	72	69	1042	67	70	72	67	75	1542	69	69	684	68	204	680	784	69	347	68	297	1378	69	59	70	1818	525	69	1140	69	69	16507
			Thryonomys swinderianus	946	69	971	67	1560	75	960	68	72	69	1042	67	70	73	64	70	1545	69	70	681	71	195	681	784	69	346	70	297	1378	68	59	70	1812	513	69	1138	70	67	16626
	Laurasiatheria	Soricomorpha (5)	Crocidura russula	1754	67	967	67	1573?	75	957	69	74	69	1044	68	69	73	68	67	1545	69	69	684	68	204	681	784	68	346	68	297	1378	69	60	70	1821	534	68	1130	68	65	17202
			Episoriculus fumidus	2004	70	974	67	1580	75	957	69	73	69	1044	69	69	73	65	68	1545	69	68	684	69	204	681	784	69	348	68	297	1378	69	59	70	1821	537	69	1140	69	67	17488
			Galemys pyrenaicus	1020	69	969	66	1579	75	956	69	73	69	1042	67	69	73	67	67	1548	69	69	684	67	204	680	784	68	346	68	297	1378	69	61	70	1821	528	69	1140	70	67	16510
			Mogera wogura	1332	70	982	67	1579	75	957	69	73	69	1044	68	69	73	66	67	1545	69	69	684	70	204	681	784	69	346	68	297	1378	69	62	70	1821	528	69	1140	68	70	16814
			Sorex unguiculatus	1643	69	968	67	1569	75	957	69	73	69	1044	68	69	73	66	67	1545	71	68	684	69	204	684	784	70	346	68	297	1378	69	59	70	1821	537	69	1140	68	67	17105
		Erinaceomorpha (4)	Echinosorex gymnura	1610	69	965	68	1556	75	957	68	72	71	1044	66	68	73	68	69	1545	69	72	684	69	192	681	785	68	347	71	297	1381	68	58	72	1821	528	69	1141	69	66	17088
			Erinaceus europaeus	1988	66	971	68	1563	75	954	69	73	69	1044	67	71	72	69	70	1545	69	69	684	65	207	681	784	74	345	69	297	1378	66	60	71	1812	534	68	1140	70	67	17447
			Hemiechinus auritus	1813	65	978	67	1580	75	954	69	73	69	1044	69	69	73	68	68	1545	73	66	684	65	204	681	784	74	348	69	297	1378	66	60	71	1815	534	68	1140	71	66	17283
			Hylomys suillus	0	17	968	60	1582	75	957	69	72	69	1045	70	70	73	66	68	1545	69	74	684	69	207	681	784	70	347	69	297	1381	69	62	71	1812	531	69	1141	29	0	15353
		Carnivora (65)	Acinonyx jubatus	1603	70	960	68	1573	75	957	69	74	69	1042	68	69	73	66	67	1545	70	69	684	68	204	681	784	69	346	69	297	1378	69	59	70	1821	528	69	1140	70	67	17047
			Ailuropoda melanoleuca	1354	69	966	68	1581	75	956	69	73	69	1042	68	69	73	67	67	1545	69	67	684	67	204	681	784	69	347	69	297	1378	69	59	70	1830	528	69	1140	72	66	16805
			Ailurus fulgens	1048	69	965	68	1575	75	957	70	73	69	1044	68	69	73	68	67	1545	69	67	684	69	204	681	784	69	346	69	297	1378	68	59	70	1821	528	69	1140	69	66	16493
			Ailurus fulgens styani	927	69	964	68	1577	75	957	70	73	69	1044	68	69	73	67	68	1545	72	67	684	69	204	681	784	69	347	69	297	1378	68	59	70	1830	528	69	1140	69	65	16374
			Arctocephalus forsteri	0	71	958	67	1578	76	956	70	74	69	1042	68	69	73	67	67	1545	69	67	685	69	204	681	784	70	347	70	297	1378	69	59	70	1827	528	72	1140	67	21	15413
			Arctocephalus pusillus	1193	72	961	67	1577	76	957	70	74	69	1044	68	69	73	68	68	1545	69	67	685	70	204	681	784	70	348	69	297	1378	69	59	70	1827	528	69	1140	72	66	16652
			Arctocephalus townsendi	1107	72	962	67	1578	76	957	70	74	69	1044	68	70	73	68	68	1545	69	67	685	69	204	681	784	70	347	69	297	1379	69	59	70	1827	528	69	1140	72	66	16571
			Arctodus simus	1206	68	977	66	1579	75	955	69	73	69	1042	67	69	73	67	66	1545	69	67	684	67	204	679	784	69	347	70	297	1378	69	59	70	1821	528	69	1140	70	68	16754
			Callorhinus ursinus	1211	72	961	73	1571	75	956	70	73	69	1042	68	69	73	68	68	1545	69	68	685	69	204	681	784	70	346	70	297	1379	69	59	70	1827	529	69	1140	72	66	16668
			Canis latrans	1265	69	955	67	1579	75	957	69	75	70	1044	68	69	72	68	68	1545	71	68	684	67	204	681	784	68	347	68	297	1378	71	60	70	1821	528	71	1140	70	66	16724
			Canis lupus	1269	69	954	67	1580	75	957	69	75	70	1044	68	69	72	68	68	1545	71	68	684	67	204	681	784	68	347	69	297	1378	71	60	70	1821	528	71	1140	70	66	16729
			Canis lupus chanco	1262	69	954	67	1579	75	956	69	75	70	1042	68	69	72	68	68	1545	71	68	684	67	204	681	784	68	346	68	297	1375	71	60	70	1821	526	71	1140	70	66	16774
			Canis lupus familiaris	1270	69	954	67	1580	74	956	69	75	70	1042	68	69	72	68	68	1545	71	68	684	67	204	681	784	68	346	69	297	1378	69	60	70	1821	528	69	1140	70	66	16727
			Canis lupus laniger	1262	69	954	67	1581	75	956	69	75	70	1042	68	69	72	68	68	1545	71	68	684	67	204	681	784	68	346	68	297	1378	71	60	70	1821	526	71	1140	70	66	16723
			Canis lupus lupus	1299	69	954	67	1580	74	956	69	75	70	1042	68	67	72	68	68	1545	71	68	684	67	204	681	784	68	346	69	297	1376	71	60	70	1821	528	71	1140	70	66	16757
			Cuon alpinus	1206	69	955	67	1581	75	956	69	74	70	1068	68	69	72	66	67	1545	69	68	684	67	204	681	784	68	346	71	297	1378	69	60	70	1821	528	69	1140	70	66	16672
			Cystophora cristata	1514	70	961	67	1570	75	957	69	73	69	1044	68	69	73	67	68	1545	69	67	684	69	204	681	784	68	347	69	297	1379	69	59	70	1821	528	69	1140	70	67	16952
			Enhydra lutris	984	68	963	68	1571	75	955	70	74	69	1042	67	69	73	67	69	1545	72	68	684	67	201	681	784	70	348	68	297	1378	69	62	70	1830	534	69	1140	68	65	16431
			Erignathus barbatus	1264	71	962	67	1574	75	957	69	72	69	1044	67	69	73	68	68	1545	69	67	684	69	204	681	784	68	347	69	297	1379	69	59	70	1821	528	69	1140	70	67	16705
			Eumetopias jubatus (FOCAS)	1178	72	963	68	1575	76	957	70	74	69	1044	68	69	73	66	68	1545	69	67	684	71	204	681	784	72	346	69	297	1378	69	59	70	1827	528	69	1140	72	66	16638
			Felis catus	1560	70	960	68	1574	75	956	69	74	69	1042	68	69	73	66	67	1545	70	69	684	68	204	681	784	69	347	69	297	1378	69	59	70	1821	528	69	1140	70	67	17009
			Gulo gulo	1099	70	961	67	1569	74	956	69	75	69	1042	67	69	73	67	69	1545	69	67	684	67	204	681	784	69	347	68	297	1378	68	61	70	1827	534	69	1140	77	66	16541
			Halichoerus grypus	1360	70	960	73	1569	74	957	69	73	70	1044	68	69	73	66	68	1545	71	67	684	69	204	681	784	68	346	69	297	1378	69	59	61	1830	528	69	1140	69	66	16797
			Helarctos malayanus	1347	58	965	66	1581	75	955	70	73	69	1042	67	69	73	67	68	1545	72	67	684	68	204	681	784	69	347	69	297	1378	69	59	70	1821	528	69	1140	70	55	16783
			Herpestes javanicus	1318	70	957	68	1577	75	957	69	73	69	1044	68	69	73	66	67	1545	69	68	684	67	204	681	784	69	346	69	297	1378	70	59	70	1821	528	69	1140	70	66	16763
			Hydrurga leptonyx	1156	71	964	67	1573	75	957	69	73	69	1044	67	69	73	68	68	1545	69	67	684	69	204	681	784	68	347	70	297	1378	69	59	70	1821	528	69	1140	70	67	16602
			Leptonychotes weddellii	1157	71	964	73	1568	75	957	69	73	69	1044	67	69	73	68	68	1545	69	67	684	69	204	681	784	68	347	69	297	1379	70	59	70	1821	529	69	1140	70	67	16603
			Lobodon carcinophaga	1312	71	964	68	1574	75	957	69	73	69	1044	68	69	73	68	67	1545	68	67	684	69	204	681	784	68	347	69	297	1378	69	59	71	1821	528	69	1140	70	67	16759
			Lutra lutra	1090	69	964	68	1568	75	956	69	74	69	1042	68	69	73	67	68	1545	69	67	684	66	201	681	784	70	348	68	297	1378	69	62	70	1830	534	69	1140	68	67	16536
			Lynx rufus	1607	70	960	68	1573	75	956	69	74	69	1043	68	69	73	66	67	1545	70	69	956	68	204	681	784	70	347	69	297	1378	69	59	70	1821	528	69	1140	70	67	17056
			Martes flavigula	1107	70	962	67	1570	75	956	69	74	69	1042	67	69	73	67	68	1545	69	67	683	67	204	681	784	69	347	68	296	1375	69	62	70	1830	534	69	1140	68	66	16549
			Martes melampus	1055	70	960	67	1571	75	956	69	74	69	1042	67	69	73	67	69	1545	72	67	684	67	204	681	784	70	348	68	297	1378	69	62	70	1830	534	69	1140	68	65	16498
			Martes zibellina	1081	70	960	67	1568	75	956	69	74	69	1042	67	69	73	67	68	1545	69	67	683	67	204	681	784	70	347	68	296	1378	69	62	70	1830	534	69	1140	68	66	16523
			Meles anakuma	1053	68	959	67	1573	75	955	70	74	69	1042	67	69	73	67	68	1545	72	67	684	65	204	681	784	70	348	68	297	1378	69	62	70	1821	534	69	1140	68	68	16492
			Meles meles	1000	68	959	67	1577	75	957	70	79	69	1044	67	69	73	67	67	1545	69	67	684	65	204	681	784	70	346	68	297	1378	69	62	70	1821	534	69	1140	68	66	16442
			Melursus ursinus	1373	68	965	66	1580	75	956	70	73	68	1042	67	69	73	67	67	1545	72	67	684	68	204	681	784	69	347	69	297	1378	69	59	70	1821	528	69	1140	70	65	16817
			Mirounga leonina	1523	71	966	67	1572	75	957	69	73	69	1044	68	69	73	68	69	1545	69	67	684	69	204	681	784	68	347	69	297	1378	69	59	70	1821	528	69	1140	71	66	16970
			Monachus schauinslandi	1303	71	963	67	1582	74	957	68	73	69	1044	67	69	73	68	68	1545	69	47	684	69	204	681	784	68	348	70	297	1339	69	59	70	1821	528	69	1140	70	66	16754
			Neofelis nebulosa	1401	70	958	68	1573	75	956	69	74	69	1042	68	69	73	66	67	1545	69	69	684	68	204	681	784	69	347	69	297	1378	69	59	70	1821	528	69	1140	68	67	16844
			Neophoca cinerea	1272	73	964	67	1577	76	957	70	74	69	1044	68	69	73	68	68	1545	69	67	685	69	204	681	784	70	348	69	297	1379	68	59	70	1827	528	69	1140	72	66	16736
			Nyctereutes procyonoides	1246	69	954	67	1578	75	956	69	74	70	1042	68	69	72	68	68	1545	69	68	684	67	204	681	784	68	347	69	297	1378	69	61	70	1821	528	70	1140	69	66	16713
			Odobenus rosmarus rosmarus	1116	72	959	73	1571	74	957	70	75	69	1044	68	69	73	67	68	1545	69	67	685	69	204	681	784	71	346	69	297	1339	69	60	70	1821	528	69	1140	72	66	16565
			Panthera leo persica	1366	72	964	69	1576	75	956	69	74	69	1042	69	69	73	65	66	1554	69	68	684	68	204	681	784	69	347	69	297	1369	69	59	70	1821	528	69	1140	70	67	16818
			Panthera onca	1591	70	960	68	1575	75	956	69	74	69	1048	69	69	76	66	66	1545	69	69	684	68	204	681	784	69	347	69	297	1375	69	58	70	1821	528	69	1140	70	67	17049
			Panthera pardus	1515	71	959	68	1572	77	956	69	74	69	1042	69	69	73	66	66	1545	69	69	684	68	204	681	784	69	347	69	297	1375	69	58	70	1821	528	69	1140	70	67	16964
			Panthera tigris	1538	71	960	68	1575	75	956	69	74	69	1042	69	69	73	65	68	1545	69	69	684	68	204	681	784	69	347	69	297	1378	69	59	70	1821	528	69	1140	70	67	16990
			Panthera tigris amoyensis	1551	71	960	68	1575	75	956	69	74	69	1042	69	69	73	65	67	1545	69	69	684	68	204	681	784	69	347	69	297	1378	68	59	70	1821	528	69	1140	70	67	17001
			Phoca fasciata	1256	70	962	67	1572	75	957	69	73	69	1044	67	69	73	67	68	1545	69	67	684	69	204	681	784	68	347	70	297	1379	73	59	70	1821	528	69	1140	70	67	16694
			Phoca largha	1265	70	961	67	1571	75	957	69	73	69	1044	67	69	73	67	68	1545	69	67	684	69	204	681	784	68	347	69	297	1379	69	59	70	1821	528	69	1140	70	67	16701
			Phoca vitulina	1390	70	961	73	1565	74	957	69	73	70	1044	67	69	73	67	68	1545	71	67	684	69	204	681	784	68	346	69	297	1378	69	59	61	1830	528	69	1140	69	66	16826
			Phocarctos hookeri	1262	72	961	67	1576	76	957	70	74	69	1044	68	69	73	68	68	1545	69	67	685	69	204	681	784	70	347	70	297	1378	69	59	70	1827	528	69	1140	72	66	16722
			Prionailurus bengalensis euptilurus	1548	70	957	68	1572	75	956	69	74	69	1042	68	69	73	66	67	1545	70	69	684	69	204	681	784	69	347	69	297	1378	69	59	70	1830	528	69	1140	69	67	16990
			Procyon lotor	1162	70	963	68	1585	75	957	69	74	69	1042	68	69	73	67	67	1545	71	67	684	68	204	681	784	69	347	67	297	1378	69	59	70	1821	534	71	1140	70	67	16623
			Puma concolor	1707	70	960	68	1570	75	956	69	74	69	1042	68	69	73	66	67	1545	70	69	684	68	204	681	784	69	347	69	297	1378	69	59	70	1821	528	69	1140	69	67	17153
			Pusa caspica	1299	70	961	67	1573	75	956	69	73	69	1042	67	69	73	67	68	1545	69	67	684	69	204	681	784	68	347	69	297	1378	69	59	70	1821	528	69	1140	70	67	16737
			Pusa hispida	1319	70	961	67	1571	74	956	69	73	69	1042	67	69	73	67	68	1545	69	67	684	69	204	681	784	68	347	69	297	1379	69	59	70	1821	528	69	1140	70	67	16754
			Spilogale putorius	1138	71	954	68	1577	76	956	70	72	69	1042	68	68	73	68	67	1545	69	67	684	69	204	681	784	69	347	69	297	1378	69	59	70	1821	528	69	1140	67	67	16597
			Tremarctos ornatus	1316	68	975	66	1578	75	955	70	73	69	975	67	69	73	67	67	1545	73	67	684	67	204	681	784	69	347	69	297	1378	69	59	70	1821	528	69	1140	70	65	16766
			Uncia uncia	1319	70	960	68	1580	75	956	69	74	69	1042	69	69	73	66	65	1545	69	69	684	68	204	681	759	69	347	69	297	1378	69	59	70	1821	528	69	1140	70	67	16773
			Ursus americanus	1394	68	965	66	1580	75	957	70	73	68	1044	67	69	73	67	68	1044	72	67	684	68	204	681	784	69	347	69	297	1378	69	59	70	1829	529	69	1140	70	65	16841
			Ursus arctos	1580	68	962	66	1579	75	957	70	73	69	1044	68	69	73	67	67	1545	72	67	684	68	204	681	784	69	347	69	297	1378	69	59	70	1829	528	69	1140	70	65	17020
			Ursus maritimus	1577	68	963	66	1579	75	957	70	73	69	1044	67	69	73	67	66	1545	72	67	684	68	204	681	784	69	346	69	297	1378	69	59	70	1829	528	69	1140	70	65	17017
			Ursus thibetanus	1349	68	960	66	1581	75	955	70	73	69	1042	67	69	73	7	68	1545	72	67	684	8	2041	681	784	69	347	69	297	1378	69	59	70	1819	528	69	1140	70	65	16795
			Vulpes vulpes	1354	69	957	67	1578	75	957	69	74	70	1044	68	69	71	69	68	1545	69	68	684	67	204	681	784	68	347	69	297	1379	70	59	70	1821	528	69	1140	70	66	16813
			Zalophus californianus	1216	72	962	67	1579	76	957	70	74	69	1044	68	69	73	68	68	1545	69	67	682	69	204	681	784	70	346	69	297	1378	94	59	70	1827	528	69	1140	72	66	16677
		Pholidota (2)	Manis pentadactyla	1165	68	961	65	1571	74	956	69	73	69	1039	67	69	73	65	67	1551	69	67	684	64	201	681	681	69	346	67	297	1378	68	59	71	1821	525	69	1135	67	66	16578
			Manis tetradactyla	1165	68	957	70	1554	75	957	69	72	69	1044	64	69	73	81	67	1554	72	72	72	72	207	681	784	68	346	67	297	1378	68	59	70	1827	528	69	1137	69	67	16571
		Perissodactyla (9)	Ceratotherium simum	1381	69	970	67	1578	74	957	69	73	69	1044	68	69	73	66	67	1545	69	67	684	67	207	681	784	69	346	69	297	1378	69	59	70	1821	528	69	1140	69	66	16832
			Coelodonta antiquitatis	983	69	974	67	1576	75	956	69	73	69	1042	68	69	73	66	67	1545	65	67	684	67	204	681	784	69	346	70	297	1378	69	59	70	1821	528	69	1140	69	66	16436
			Dicerorhinus sumatrensis	1016	69	972	67	1578	75	956	69	73	69	1042	68	69	73	66	67	1545	65	67	684	67	204	681	784	69	346	70	297	1378	69	59	70	1821	528	69	1140	69	66	16466
			Diceros bicornis	859	69	970	67	1578	75	956	69	73	69	1042	68	69	73	66	67	1545	69	67	684	67	207	681	784	69	346	70	297	1378	69	59	70	1821	528	69	1140	69	66	16411
			Equus asinus	1207	71	974	67	1580	74	957	69	73	69	1041	69	69	73	66	67	1545	69	67	684	69	204	681	784	70	346	69	297	1378	69	60	70	1821	528	69	1140	72	66	16670
			Equus caballus	1192	70	975	67	1581	75	957	69	73	69	1041	70	69	73	68	67	1545	69	67	684	68	204	681	784	69	346	69	297	1378	69	60	70	1815	528	69	1140	74	66	16660
			Equus hemionus	1161	70	973	67	1580	75	956	69	73	69	1039	69	69	73	66	67	1545	69	67	684	69	204	681	784	69	346	69	297	1378	69	60	70	1815	529	69	1140	72	66	16634
			Rhinoceros sondaicus	973	69	969	67	1579	75	956	69	73	69	1042	68	69	73	66	67	1545	65	66	684	67	207	681	784	69	346	70	297	1378	69	59	70	1821	528	69	1141	69	66	16417
			Rhinoceros unicornis	1376	69	971	67	1577	75	957	69	73	69	1044	68	69	73	66	67	1545	69	67	684	67	204	681	784	69	346	70	297	1378	69	59	70	1821	528	69	1140	69	66	16829
		Artiodactyla (47)	Ammotragus lervia	1098	67	958	67	1569	74	956	68	72	69	1042	67	69	73	68	68	1545	74	68	684	68	201	681	784	69	346	70	297	1378	70	60	70	1821	528	69	1140	70	66	16530
			Antilope cervicapra	998	68	957	67	1570	75	957	69	72	69	1044	67	69	73	67	68	1545	71	68	684	68	201	681	784	69	347	69	297	1378	71	60	61	1830	528	69	1140	70	66	16431
			Bison bison	888	67	956	67	1570	75	956	69	72	69	1042	67	69	74	67	68	1545	73	69	684	67	201	681	781	69	347	69	297	1378	70	60	70	1821	528	69	1140	69	66	16319
			Bison bonasus	898	67	956	67	1571	65	956	69	72	69	1042	67	69	73	67	68	1545	71	69	684	67	201	681	781	69	347	69	297	1378	70	60	70	1821	528	69	1140	69	66	16326
			Bos grunniens	893	67	957	67	1571	75	956	69	72	69	1042	67	69	74	67	68	1545	71	69	684	67	201	681	781	69	346	69	297	1378	70	60	70	1821	528	69	1140	69	66	16323
			Bos indicus	913	67	956	67	1570	75	956	69	72	69	1042	67	69	76	67	68	1545	71	68	684	67	201	681	784	69	346	69	297	1378	70	60	71	1821	528	69	1140	69	66	16341
			Bos javanicus	912	67	956	67	1571	75	956	69	72	69	1042	67	69	73	67	68	1545	71	69	684	67	201	681	781	69	346	69	297	1378	70	60	71	1821	528	69	1140	69	66	16339
			Bos primigenius	909	67	956	67	1571	75	956	69	72	69	1042	67	69	73	67	68	1545	71	68	684	67	201	681	784	69	346	69	297	1378	70	60	71	1821	528	69	1140	70	66	16338
			Bos taurus	910	67	955	67	1571	75	956	69	72	69	1042	67	69	73	67	68	1545	71	69	684	67	201	681	781	69	346	69	297	1378	70	60	71	1821	528	69	1140	69	66	16338
			Bubalus bubalis	910	69	955	67	1569	75	957	69	72	69	1044	67	69	73	67	67	1545	71	70	684	68	201	681	781	69	346	69	297	1378	71	60	70	1821	528	69	1140	69	66	16359
			Budorcas taxicolor	1235	68	955	67	1574	75	956	69	72	69	1042	67	69	73	68	68	1545	69	68	684	68	201	681	784	69	346	69	297	1378	70	60	70	1821	528	69	1140	70	66	16667
			Camelus bactrianus	1223	67	968	66	1565	75	956	69	73	69	1042	68	69	73	67	67	1545	71	67	684	67	204	681	784	70	349	68	297	1378	70	59	70	1821	528	69	1140	69	66	16659
			Camelus dromedarius	1218	67	966	66	1559	78	956	69	73	69	1042	68	69	73	68	67	1545	69	67	684	67	204	681	784	70	350	68	297	1378	69	59	70	1818	528	69	1140	69	66	16643
			Camelus ferus	1247	67	968	66	1564	75	956	69	73	69	1042	68	69	73	67	67	1545	71	67	684	67	204	681	784	70	346	68	297	1378	69	59	70	1821	528	69	1140	69	66	16680
			Capra hircus	1213	68	569	67	1573	75	956	69	72	69	1042	67	69	73	68	68	1545	69	68	684	67	198	681	784	69	346	69	297	1378	71	60	70	1821	528	69	1140	70	66	16643
			Capricornis crispus	1022	68	959	67	1568	75	957	69	72	69	1044	67	69	73	68	69	1545	71	68	684	67	201	681	784	69	347	69	297	1378	71	59	61	1830	528	69	1140	70	66	16453
			Capricornis swinhoei	1094	68	960	67	1567	75	956	69	72	69	1042	67	69	72	62	68	1545	69	68	684	67	201	681	781	69	346	69	297	1378	70	60	70	1821	528	70	1140	71	66	16524
			Cervus elaphus	916	69	957	67	1574	75	956	69	72	69	1042	68	68	73	68	68	1545	71	68	684	68	201	681	784	69	346	69	297	1378	69	60	70	1821	528	71	1140	72	68	16357
			Cervus nippon centralis	1229	69	955	67	1570	75	957	69	72	69	1044	68	68	83	67	68	1545	71	68	684	68	201	681	787	69	347	69	297	1378	69	60	70	1821	528	71	1140	72	68	16663
			Elaphodus cephalophus	913	69	957	67	1566	75	957	69	72	69	1044	68	70	73	67	69	1545	69	68	684	68	201	681	785	70	347	69	297	1379	70	60	70	1821	528	69	1143	72	67	16347
			Giraffa camelopardalis angolensis	1002	69	956	67	1574	75	957	69	71	69	1044	67	69	73	68	68	1545	71	69	684	67	207	681	784	69	347	69	297	1378	71	59	70	1821	528	69	1140	69	66	16433
			Hippopotamus amphibius	963	71	968	69	1565	74	957	69	72	69	1044	67	69	74	68	66	1546	69	67	684	64	207	681	784	70	347	69	297	1378	70	59	70	1785	528	69	1140	70	67	16407
			Hydropotes inermis	926	70	957	67	1567	75	956	69	72	69	1043	66	68	73	63	69	1545	71	68	684	67	201	681	784	69	346	69	297	1378	69	60	70	1821	528	69	1140	70	66	16355
			Kobus leche	998	66	953	67	1170	75	956	69	72	69	1042	67	69	73	67	67	1545	71	68	684	67	201	681	784	69	346	69	297	1378	70	59	70	1821	528	68	1140	70	72	16426
			Lama glama	1163	67	968	66	1568	75	957	69	73	69	1044	67	69	73	68	67	1545	69	67	684	67	204	681	784	68	350	68	297	1378	69	59	70	1821	528	69	1140	69	66	16597
			Lama guanicoe	1215	67	967	66	1567	75	956	69	73	69	1042	67	69	73	67	67	1545	69	67	684	67	204	681	784	69	347	68	297	1378	69	60	70	1821	528	69	1140	69	66	16649
			Moschus berezovskii	924	68	956	67	1569	75	956	69	72	69	1042	67	69	73	66	68	1545	69	68	684	68	201	681	784	69	347	69	297	1378	70	60	70	1821	528	69	1140	70	66	16354
			Moschus moschiferus	923	68	956	67	1571	75	956	69	72	69	1042	67	69	73	66	68	1545	69	68	684	68	201	681	784	69	347	69	297	1378	69	60	70	1818	528	69	1140	72	66	16351
			Muntiacus crinifrons	924	69	956	69	1568	75	956	69	72	73	1042	68	69	73	68	69	1545	69	69	684	68	201	681	784	69	346	69	297	1378	69	60	70	1821	528	69	1140	70	66	16357
			Muntiacus muntjak	912	69	956	69	1567	75	957	69	72	69	1044	68	69	73	68	69	1545	69	68	684	69	201	681	784	69	346	69	297	1378	69	60	69	1821	528	69	1140	70	66	16354
			Muntiacus reevesi	919	69	959	68	1567	75	957	69	72	63	1044	68	69	73	68	69	1545	71	68	684	68	201	681	784	69	346	69	297	1378	69	60	70	1821	528	71	1140	72	68	16354
			Naemorhedus caudatus	1099	68	957	67	1557	75	956	69	72	69	1044	67	69	73	68	68	1545	69	68	684	67	201	681	781	69	347	69	297	1378	69	60	72	1821	528	69	1140	70	66	16519
			Odocoileus hemionus	778	69	954	68	1570	75	956	69	72	69	1042	68	69	73	67	69	1545	71	68	684	69	201	681	784	69	346	70	297	1378	69	60	70	1821	528	69	1140	70	66	16482
			Odocoileus virginianus	1044	69	954	68	1568	75	956	69	72	69	1042	69	69	73	67	69	1545	69	68	684	69	201	681	784	69	347	69	297	1378	69	61	70	1821	528	69	1140	70	66	16477
			Oryx dammah	1329	68	954	67	1571	75	956	69	72	69	1042	67	70	73	67	68	1545	71	68	684	69	201	681	784	69	346	69	297	1378	70	60	70	1821	528	69	1140	70	66	16756
			Oryx gazella	1235	68	955	67	1571	75	956	69	72	69	1042	67	69	73	67	65	1545	71	68	684	69	201	681	784	69	346	69	297	1378	70	60	70	1821	528	69	1140	70	66	16661
			Ovis aries	1180	68	958	67	1574	75	955	69	72	69	1042	67	69	73	68	68	1545	71	68	684	67	201	679	784	69	346	69	297	1378	69	60	71	1821	528	69	1140	70	66	16616
			Ovis canadensis	1030	68	957	67	1173	75	956	69	72	69	1042	67	69	73	68	68	1545	71	68	684	68	201	681	784	69	346	69	297	1378	69	60	70	1821	528	69	1140	70	66	16463
			Pantholops hodgsonii	1067	69	957	67	1566	75	957	69	72	69	1044	67	69	73	67	68	1545	69	68	684	68	201	681	787	69	347	69	297	1378	70	60	70	1821	528	69	1140	71	66	16498
			Pecari tajacu	1414	70	951	68	1574	75	957	70	73	70	1044	68	68	74	67	68	1545	69	69	696	67	204	681	784	68	347	68	297	1378	68	59	70	1821	528	69	1140	70	65	16839
			Przewalskium albirostris	1042	69	956	67	1572	75	956	69	72	69	1042	68	68	73	68	68	1546	71	68	684	69	201	681	784	69	347	69	297	1378	69	60	70	1821	528	69	1140	70	66	16478
			Rusa timorensis	766	69	955	67	1542	75	956	69	72	69	1042	68	70	73	68	69	1545	71	68	684	68	201	681	784	69	346	71	297	1378	69	60	70	1821	528	69	1140	70	66	16434
			Rusa unicolor swinhoei	1081	69	955	67	1581	75	955	69	72	69	1042	68	68	73	68	68	1543	71	68	684	68	201	681	784	69	346	69	297	1378	69	60	67	1791	528	71	1140	72	66	16505
			Sus scrofa	1175	70	960	68	1571	75	957	69	73	70	1044	68	68	75	66	66	1545	71	68	688	67	204	681	784	69	346	69	297	1378	69	59	70	1821	528	69	1140	68	64	16613
			Sus scrofa domesticus	1341	70	962	68	1571	75	955	69	73	61	1042	68	68	75	66	66	1545	69	68	696	67	204	681	784	69	347	69	297	1378	69	59	70	1821	528	70	1140	69	65	16770
			Sus scrofa taiwanensis	1044	70	961	68	1570	75	955	69	73	70	1042	68	68	75	66	66	1545	71	68	688	67	204	681	784	69	346	69	297	1378	69	59	70	1821	528	69	1140	68	64	16480
			Vicugna pacos	1231	65	968	67	1561	75	960	68	73	69	1044	66	69	73	67	67	1545	69	67	684	67	204	681	784	69	349	68	297	1378	69	59	70	1821	528	71	1140	70	64	16652
		Cetacea (32)	Balaena mysticetus	915	73	975	67	1576	75	957	69	73	69	1044	69	69	74	68	66	1551	69	68	684	65	192	681	786	69	346	69	297	1378	69	61	70	1821	528	69	1140	72	68	16390
			Balaenoptera acutorostrata	935	74	980	67	1578	75	957	70	73	69	1044	71	69	74	68	66	1551	69	68	684	65	192	681	786	69	346	69	297	1378	70	62	70	1821	528	69	1140	73	67	16417
			Balaenoptera bonaerensis	939	73	979	67	1577	75	957	69	73	69	1044	71	69	74	68	66	1551	71	68	684	69	192	681	786	69	347	69	297	1378	70	61	71	1821	528	69	1140	73	67	16421
			Balaenoptera borealis	934	73	976	67	1579	75	957	70	73	69	1044	69	69	75	68	66	1551	71	68	684	68	192	681	786	69	347	69	297	1378	69	61	70	1821	529	69	1140	72	67	16410
			Balaenoptera brydei	933	73	976	67	1578	75	957	70	73	69	1044	69	69	74	68	66	1551	71	68	684	68	192	681	786	69	347	69	297	1378	69	61	70	1821	528	69	1140	72	67	16408
			Balaenoptera edeni	936	73	975	67	1578	75	957	70	73	69	1044	69	69	75	68	66	1551	71	68	684	68	192	681	786	68	347	69	297	1378	69	61	70	1821	528	69	1140	72	67	16409
			Balaenoptera musculus	936	73	972	67	1575	75	957	69	73	69	1044	69	69	74	68	66	1551	71	68	684	68	192	681	786	69	346	69	297	1378	69	61	70	1821	528	69	1140	72	67	16402
			Balaenoptera omurai	937	72	975	67	1576	75	957	69	73	69	1044	69	69	74	68	66	1551	71	68	684	68	192	681	786	69	347	68	297	1378	69	61	70	1821	528	69	1140	70	67	16404
			Balaenoptera physalus	929	73	976	67	1574	75	957	69	73	69	1044	69	69	74	68	66	1555	71	68	684	68	192	681	786	69	346	69	297	1378	69	61	70	1821	528	69	1140	72	67	16398
			Caperea marginata	915	73	976	67	1575	75	957	69	73	69	1044	68	68	74	68	66	1551	69	68	684	71	192	681	786	69	346	69	297	1378	69	61	70	1821	528	69	1140	72	67	16383
			Cephalorhynchus heavisidii	898	72	975	67	1578	75	957	69	73	69	1042	69	69	75	67	66	1551	69	68	684	65	192	681	785	69	346	70	297	1378	69	61	70	1821	528	69	1140	71	67	16371
			Delphinus capensis	915	72	974	67	1577	75	957	69	73	69	1042	69	69	75	67	66	1551	69	68	684	65	192	681	785	69	346	70	297	1378	69	61	70	1821	528	69	1140	71	67	16385
			Eschrichtius robustus	934	74	980	67	1580	75	957	70	73	69	1044	68	69	74	68	66	1551	69	68	684	65	192	681	786	69	346	69	297	1378	69	61	70	1821	528	69	1140	72	67	16412
			Eubalaena australis	919	73	973	67	1574	75	957	69	73	69	1044	69	69	74	68	67	1551	71	68	684	68	192	681	786	69	347	69	297	1378	68	61	70	1821	528	69	1140	72	67	16385
			Eubalaena japonica	918	73	973	67	1576	75	957	69	73	69	1044	69	69	74	68	67	1551	71	68	684	67	192	681	786	69	347	69	297	1378	69	61	70	1821	528	69	1140	72	67	16386
			Feresa attenuata	910	72	974	67	1581	76	957	69	73	69	1042	69	69	75	67	66	1551	69	68	684	68	192	681	785	69	347	70	297	1378	70	62	70	1821	528	69	1140	70	66	16387
			Globicephala melas	916	72	973	67	1579	76	957	69	73	69	1042	69	69	74	67	66	1551	69	68	684	67	192	681	785	69	346	70	297	1378	70	62	70	1824	528	69	1140	70	66	16390
			Grampus griseus	914	72	975	67	1577	75	957	69	73	69	1042	69	69	75	67	66	1551	69	68	684	65	192	681	785	69	346	70	297	1378	70	61	70	1821	528	69	1140	70	67	16386
			Hyperoodon ampullatus	878	74	968	67	1584	75	957	69	73	69	1044	68	69	74	67	66	1551	69	68	684	64	198	681	786	69	347	69	297	1378	69	60	70	1821	528	69	1140	71	68	16346
			Inia geoffrensis	1113	71	973	67	1580	75	957	69	76	69	1044	69	70	74	68	67	1551	69	68	684	65	201	681	786	69	346	69	297	1378	69	61	70	1821	528	69	1140	71	67	16588
			Kogia breviceps	939	73	972	67	1578	75	957	69	76	70	1044	69	69	74	67	66	1551	69	68	684	65	201	681	786	69	346	69	297	1378	69	60	70	1821	528	69	1140	70	68	16406
			Lagenorhynchus albirostris	918	72	974	67	1578	75	957	69	73	69	1044	69	70	75	67	66	1551	69	68	684	65	192	681	786	69	346	70	297	1378	70	61	70	1821	528	69	1140	71	67	16397
			Lipotes vexillifer	921	72	973	67	1579	75	957	69	73	69	1044	68	69	74	67	66	1551	69	67	684	68	192	681	786	70	347	69	297	1378	68	60	70	1821	529	69	1140	70	67	16392
			Megaptera novaeangliae	915	73	973	67	1591	75	957	69	73	69	1044	69	69	74	68	66	1551	71	68	684	68	192	681	786	69	346	69	297	1378	69	61	70	1821	528	69	1140	72	67	16398
			Monodon monoceros	915	72	973	67	1579	75	957	69	73	69	1044	85	69	74	67	66	1551	69	68	684	65	201	681	786	69	346	70	297	1378	68	59	70	1821	528	69	1140	70	67	16383
			Orcaella brevirostris	915	72	972	67	1578	76	957	69	73	69	1042	69	69	75	67	66	1551	69	68	684	68	192	678	784	69	346	70	297	1378	69	62	70	1821	526	69	1140	70	67	16383
			Orcinus orca	915	72	975	67	1575	75	957	69	73	69	1042	69	69	75	67	66	1551	69	68	684	65	192	681	785	69	346	70	297	1378	69	61	70	1821	528	69	1140	71	67	16388
			Peponocephala electra	914	72	974	67	1579	76	957	69	73	69	1042	69	69	75	67	66	1551	69	68	684	68	192	681	785	69	347	70	297	1378	70	61	71	1819	528	69	1140	70	66	16388
			Physeter catodon	954	72	970	67	1588	75	955	69	76	69	1042	69	69	74	67	66	1551	69	68	684	65	192	679	786	69	346	69	297	1378	69	60	70	1821	528	69	1140	70	67	16428
			Platanista minor	857	73	971	67	1576	75	957	69	73	69	1044	68	69	74	67	66	1545	69	68	684	64	201	681	786	69	346	70	297	1378	69	60	70	1830	528	69	1140	71	67	16324
			Sousa chinensis	915	72	974	67	1577	75	957	69	73	69	1042	69	69	74	67	68	1551	69	68	684	65	192	681	785	69	347	70	297	1378	69	61	70	1821	528	69	1140	71	67	16388
			Tursiops truncatus	917	72	974	67	1577	75	957	69	73	69	1042	69	69	75	67	66	1551	69	68	684	65	192	681	785	69	346	70	297	1378	69	60	70	1821	528	69	1140	71	67	16388
		Chiroptera (10)	Artibeus jamaicensis	1228	67	965	70	1559	75	957	69	73	69	1047	68	69	74	68	65	1545	73	68	684	68	204	681	785	69	348	66	297	1378	69	59	70	1821	528	72	1140	68	67	16651
			Chalinolobus tuberculatus	1392	72	955	69	1558	75	957	59	74	69	1044	67	69	72	67	67	1545	69	66	684	67	204	681	785	69	347	68	297	1378	68	59	70	1827	531	69	1140	69	67	16818
			Desmodus rotundus	1238	70	964	70	1567	75	957	70	73	69	1044	69	69	73	68	65	1545	74	69	684	66	201	681	784	69	348	66	297	1378	68	59	70	1809	528	72	1140	69	74	16659
			Hipposideros armiger	1346	69	970	70	1564	76	956	69	73	69	1042	68	69	73	66	66	1545	69	67	684	66	204	681	784	69	348	68	297	1378	68	58	70	1821	528	69	1140	71	68	16788
			Lasiurus borealis	1591	73	965	68	1570	75	956	68	74	69	1042	68	69	73	66	67	1545	70	68	684	67	204	681	784	70	347	68	297	1378	68	59	70	1821	528	68	1140	70	67	17048
			Mystacina tuberculata	1321	69	969	71	1568	75	957	69	73	69	1044	68	69	73	64	67	1545	69	67	684	71	204	681	784	69	348	68	297	1378	68	60	70	1821	528	68	1140	68	66	16784
			Pipistrellus abramus	1536	75	960	68	1558	75	957	69	74	69	1042	68	69	73	66	68	1545	71	67	684	66	204	681	784	69	346	68	297	1381	69	59	70	1821	528	70	1140	70	67	16976
			Pteropus dasymallus	1250	69	965	68	1572	75	957	69	73	69	1044	69	69	74	71	66	1545	74	69	684	71	204	681	785	68	348	66	297	1378	68	59	70	1818	528	73	1140	70	70	16705
			Rhinolophus monoceros	1300	70	971	68	1567	75	956	69	73	69	1042	69	69	73	68	67	1545	68	66	684	68	204	681	784	69	348	68	297	1378	69	60	70	1821	528	69	1140	70	67	16851
			Rousettus aegyptiacus	1248	70	964	69	1574	75	956	69	73	69	1042	69	69	73	69	69	1545	69	68	684	71	204	681	785	68	348	69	297	1378	69	59	70	1818	528	69	1140	70	66	16706

## Sheet: Deletions
	D loop	trnF	12SrRNA	trnV	16SrRNA	trnL	ND1	trnI	trnQ	trnM	ND2	trnW	trnA	trnN	trnC	trnY	COX1	trnS	trnD	COX2	trnK	ATP8	ATP6	COX3	trnG	ND3	trnR	ND4L	ND4	trnH	trnS	trnL	ND5	ND6	trnE	CYTB	trnT	trnP
Mic	1/1	0	0	0	0	0	0	0	0	0	0	0	0	0	0	0	0	0	0	0	0	0	0	0	0	0	0	0	0	0	0	0	0	0	0	0	0	1/1	2/2
Pau	0	0	0	0	0	0	0	0	0	0	0	0	0	0	0	0	0	0	0	0	0	0	0	0	0	0	0	0	0	0	0	0	0	0	0	0	0	0	0
Not	0	1/1	0	0	0	0	0	0	0	0	0	0	0	0	0	0	0	0	0	0	0	0	0	0	0	0	0	0	0	0	0	0	0	0	0	0	0	0	1/1
Did	1/1	0	0	0	0	0	0	0	0	0	0	0	0	0	0	0	0	0	0	0	0	0	0	0	0	0	0	0	0	0	0	0	0	0	0	0	0	1/1	2/2
Das	0	0	0	0	0	0	0	0	0	0	0	0	0	0	0	0	0	0	0	0	0	0	0	0	0	0	0	0	0	0	0	0	0	0	0	0	0	0	0
Per	2/2	0	0	0	0	0	0	0	0	0	0	0	0	0	0	0	0	0	0	0	0	0	0	0	0	0	0	0	0	0	0	0	0	0	0	0	0	2/2	4/4
Dip	0	0	0	0	0	0	0	0	0	0	0	0	0	0	0	0	0	0	0	0	0	0	0	0	0	0	0	0	0	0	0	0	0	0	0	0	0	0	0
Afr	0	0	0	0	0	0	0	0	0	0	0	0	0	0	0	0	0	0	0	0	0	0	0	0	0	0	0	0	0	0	0	0	0	0	0	0	0	0	0
Mac	0	0	0	0	0	0	0	0	0	0	0	0	0	0	0	0	0	0	0	0	0	0	0	0	0	0	0	0	0	0	0	0	0	0	0	0	0	0	0
Tub	0	0	0	0	0	0	0	0	0	0	0	0	0	0	0	0	0	0	0	0	0	0	0	0	0	0	0	0	0	0	0	0	0	0	0	0	0	0	0
Pro	0	0	0	0	0	0	0	0	0	0	0	0	0	0	0	0	0	0	0	0	0	0	0	0	0	0	0	0	0	0	0	0	0	0	0	0	0	0	0
Hyr	0	0	0	0	0	0	0	0	0	0	0	0	0	0	0	0	0	0	0	0	0	0	0	0	0	0	0	0	0	0	0	0	0	0	0	0	0	0	0
Sir	0	0	0	0	0	0	0	0	0	0	0	0	0	0	0	0	0	0	0	0	0	0	0	0	0	0	0	0	0	0	0	0	0	0	0	0	0	0	0
Der	0	0	0	0	0	0	0	0	0	0	0	0	0	0	0	0	0	0	0	0	0	0	0	0	0	0	0	0	0	0	0	0	0	0	0	0	0	0	0
Sca	0	0	0	0	0	0	0	0	0	0	0	0	0	0	0	0	0	0	0	0	0	0	0	0	0	0	0	0	0	0	0	0	0	0	0	0	0	0	0
Pri	0	0	0	0	0	0	0	0	0	0	0	0	0	0	0	0	0	0	0	0	0	0	0	0	0	0	0	0	0	0	0	0	0	0	0	0	0	0	0
Mon	0	0	0	0	0	0	0	0	0	0	0	0	0	0	0	0	0	0	0	0	0	0	0	0	0	0	0	0	0	0	0	0	0	0	0	0	0	0	0
Lag	0	0	0	0	0	0	0	0	0	0	0	0	0	0	0	0	0	0	0	0	0	0	0	0	0	0	0	0	0	0	0	0	0	0	0	0	0	0	0
Rod	0	0	0	0	0	0	0	0	0	0	0	0	0	0	0	0	0	0	0	0	0	0	0	0	0	0	0	0	0	0	0	0	0	0	0	0	0	0	0
Chi	0	0	0	0	0	0	0	0	0	0	0	0	0	0	0	0	0	0	0	0	0	0	0	0	0	0	0	0	0	0	0	0	0	0	0	0	0	0	0
Eri	1/1	0	0	0	0	0	0	0	0	0	0	0	0	0	0	0	0	0	0	0	0	0	0	0	0	0	0	0	0	0	0	0	0	0	0	0	0	1/1	2/2
Car	11/1	0	0	0	0	0	0	0	0	0	0	0	0	0	0	0	0	0	0	0	0	0	0	0	0	0	0	0	0	0	0	0	0	0	0	0	0	0	11/1
Pho	0	0	0	0	0	0	0	0	0	0	0	0	0	0	0	0	0	0	0	0	0	0	0	0	0	0	0	0	0	0	0	0	0	0	0	0	0	0	0
Peri	0	0	0	0	0	0	0	0	0	0	0	0	0	0	0	0	0	0	0	0	0	0	0	0	0	0	0	0	0	0	0	0	0	0	0	0	0	0	0
Cin	0	0	0	0	0	0	0	0	0	0	0	0	0	0	0	0	0	0	0	0	0	0	0	0	0	0	0	0	0	0	0	0	0	0	0	0	0	0	0
Pil	0	0	0	0	0	0	0	0	0	0	0	0	0	0	0	0	0	0	0	0	0	0	0	0	0	0	0	0	0	0	0	0	0	0	0	0	0	0	0
Art	0	0	0	0	0	0	0	0	0	0	0	0	0	0	0	0	0	0	0	0	0	0	0	0	0	0	0	0	0	0	0	0	0	0	0	0	0	0	0
Sor	0	0	0	0	0	0	0	0	0	0	0	0	0	0	0	0	0	0	0	0	0	0	0	0	0	0	0	0	0	0	0	0	0	0	0	0	0	0	0
Cet	0	0	0	0	0	0	0	0	0	0	0	0	0	0	0	0	0	0	0	0	0	0	0	0	0	0	0	0	0	0	0	0	0	0	0	0	0	0	0
Total	16/6	1/1	0	0	0	0	0	0	0	0	0	0	0	0	0	0	0	0	0	0	0	0	0	0	0	0	0	0	0	0	0	0	0	0	0	0	0	5/5	22/12
annotate in Genbank/detected in this work
